# Supplementary material for: From Inventories to Insights: Environmental Gradients Structuring Macro‐Moths Assemblages Recorded in Nature Reserves
Source: Ecol Evol. 2026 Jun 8;16(6):e73788. doi: 10.1002/ece3.73788 (PMC13244079; doi:10.1002/ece3.73788)
Supplement: Supplementary file 2 — Data S1: Data on reserve characteristics, species occurrence, and species traits. [file ECE3-16-e73788-s001.xlsx]

## Sheet: environs
Locality	Area	Alttitude min	Altitude maximum	Altitude average	Elevational scope	Latitude	Longitude	Phytogeographic divisions	Phytogeographic regions	Biotope	Surveying efforts (visits)		Abbreviation
EVL Blanský les	22211.9	402	1081	741.5	679	48.865	14.374	Hercynia	Mesophyticum	wetlands	1		EVL	Special Area of Conservation
EVL Červený rybník	3.72	289	296	292.5	7	50.7347	14.5523	Hercynia	Mesophyticum	peat bogs	1		NPP	National Nature Monument
EVL Habrová seč	91.5	433	486	459.5	53	48.9878	15.7678	Hercynia	Mesophyticum	forests	1		NPR	National Nature Reserve
EVL Havranka	22.97	486	492	489	6	49.7321	15.5543	Hercynia	Mesophyticum	wetlands	1		PR	Nature Reserve
EVL Horní Ploučnice	873.54	242	369	305.5	127	50.6757	14.5792	Hercynia	Mesophyticum	wetlands	2		PP	Nature Monument
EVL Kozének	27.88	180	220	200	40	49.1093	16.2408	Hercynia	Mesophyticum	mesic grasslands	1
EVL Niva Nemanického potoka	680.9	504	642	573	138	49.4482	12.6888	Hercynia	Mesophyticum	wetlands	2
EVL Onšovice - Mlýny	23.88	589	529	559	60	49.1059	13.76	Hercynia	Mesophyticum	wetlands	1
EVL Prameny Teplé	154.81	695	776	735.5	81	49.9861	12.7611	Hercynia	Oreophyticum	peat bogs	1
EVL Rokycany - vojenské cvičiště	66.25	380	420	400	40	49.7215	13.5844	Hercynia	Mesophyticum	wetlands	1
EVL Sivický les	236.53	287	415	351	128	49.2184	16.7727	Carpatho-Pannonia	Mesophyticum	forests	1
EVL Údolí Jihlavy	861.928	224	439	331.5	215	49.1028	16.1647	Carpatho-Pannonia	Thermophyticum	steppes	2
EVL Zápověď u Karlína	1.767	250	250	250	0	48.9704	16.9672	Carpatho-Pannonia	Thermophyticum	steppes	1
EVL Žofina Huť	45.058	473	482	477.5	9	48.8101	14.9104	Hercynia	Mesophyticum	wetlands	1
NPP Blanice	296	744	900	822	156	48.9138	13.9707	Hercynia	Mesophyticum	wetlands	1
NPP Borečský vrch	11	350	440	395	90	50.514	13.9899	Hercynia	Mesophyticum	forests	1
NPP Borový	36	380	486	433	106	50.3159	17.1126	Hercynia	Mesophyticum	forests	1
NPP Bozkovské dolomitové jeskyně	5.53	415	484	449.5	69	50.6472	15.3383	Hercynia	Mesophyticum	forests	1
NPP Bublák a niva Plesné	144.79	430	450	440	20	50.133	12.4628	Hercynia	Mesophyticum	wetlands	3
NPP Búrová	18	440	520	480	80	48.9014	17.55	Carpatho-Pannonia	Mesophyticum	mesic grasslands	1
NPP Cikánka I	4.55	310	332	321	22	50.0036	14.3263	Hercynia	Thermophyticum	steppes	1
NPP Černé rokle	12.83	230	345	287.5	115	49.9897	14.3375	Hercynia	Thermophyticum	steppes	3
NPP Dalejský profil	23.66	285	345	315	60	50.0323	14.3314	Hercynia	Thermophyticum	steppes	1
NPP Doupňák	13.67	535	577	556	42	50.4101	13.1812	Hercynia	Mesophyticum	forests	1
NPP Hadce u Želivky	33.98	385	425	405	40	49.6878	15.1062	Hercynia	Mesophyticum	forests	1
NPP Hodonínská Dúbrava	683.18	164	210	187	46	48.8791	17.1014	Carpatho-Pannonia	Thermophyticum	forests	3
NPP Kalendář věků	0.45	180	204	192	24	48.8864	16.6535	Carpatho-Pannonia	Thermophyticum	steppes	1
NPP Kamenná slunce	0.45	244	260	252	16	50.4337	13.8862	Hercynia	Thermophyticum	steppes	1
NPP Kleneč	5.3	200	220	210	20	50.3892	14.2564	Hercynia	Thermophyticum	steppes	2
NPP Kopičácký rybník	8.31	233	233	116.5	0	50.1617	15.3351	Hercynia	Thermophyticum	wetlands	1
NPP Kotýz	29.06	300	425	362.5	125	49.9154	14.0508	Hercynia	Thermophyticum	steppes	3
NPP Landek	85.7	210	280	245	70	49.8691	18.2746	Carpatho-Pannonia	Mesophyticum	forests	2
NPP Lužní potok	114.15	549	612	580.5	63	50.292	12.1264	Hercynia	Mesophyticum	wetlands	3
NPP Medník	37.86	220	416	318	196	49.8717	14.4494	Hercynia	Mesophyticum	forests	2
NPP Mladá	1245	20	256	138	236	50.2603	14.8902	Hercynia	Thermophyticum	steppes	1
NPP Na Špičáku	6.9	440	516	478	76	50.2852	17.2508	Hercynia	Mesophyticum	forests	1
NPP Odlezelské jezero	70.66	394	528	461	134	50.0179	13.3749	Hercynia	Mesophyticum	forests	1
NPP Park v Bílé Lhotě	2.47	287	297	292	10	49.71	16.9763	Carpatho-Pannonia	Thermophyticum	forests	2
NPP Peklo	58.11	247	303	275	56	50.6505	14.5144	Hercynia	Mesophyticum	forests	1
NPP Polické stěny	685.71	513	773	643	260	50.5328	16.2971	Hercynia	Mesophyticum	moutain forests	1
NPP Pouzdřanská step - Kolby	157.13	220	220	284	0	48.9458	16.6428	Carpatho-Pannonia	Thermophyticum	steppes	1
NPP Prameniště Blanice	220.88	810	1015	912.5	205	48.9069	13.9713	Carpatho-Pannonia	Thermophyticum	wetlands	1
NPP Rešovské vodopády	77.81	420	540	480	120	49.8823	17.209	Hercynia	Mesophyticum	forests	2
NPP Rudické propadání	4.57	440	480	460	40	49.334	16.7342	Carpatho-Pannonia	Thermophyticum	forests	2
NPP Skalická Morávka	101.98	336	380	358	44	49.6487	18.4274	Carpatho-Pannonia	Mesophyticum	wetlands	1
NPP Suché skály	23.43	430	522	476	92	50.6371	15.2111	Hercynia	Mesophyticum	steppes	1
NPP Swamp	75.47	265	268	266.5	3	50.578	14.6699	Hercynia	Mesophyticum	peat bogs	1
NPP Šipka	24.65	360	520	440	160	49.5853	18.112	Carpatho-Pannonia	Mesophyticum	forests	1
NPP Švařec	13.93	382	468	425	86	49.5241	16.3514	Hercynia	Mesophyticum	mesic grasslands	3
NPP Třesín	0.81	257	280	268.5	23	49.7068	16.9955	Carpatho-Pannonia	Thermophyticum	forests	2
NPP U Nového mlýna	12.49	255	310	282.5	55	50.0344	14.3544	Hercynia	Thermophyticum	steppes	1
NPP Velký vrch	37.26	204	303	253.5	99	50.38	13.8411	Hercynia	Thermophyticum	steppes	1
NPP Vrkoč	2.61	146	240	193	94	50.6311	14.0468	Hercynia	Thermophyticum	steppes	1
NPP Zbrašovské aragonitové jeskyně	7.74	250	310	280	60	49.5314	17.7448	Carpatho-Pannonia	Mesophyticum	steppes	2
NPP Zlatý kůň	37.35	395	475	435	80	49.9155	14.0676	Hercynia	Thermophyticum	steppes	3
NPP Žehuňský rybník	301	202	206	204	4	50.1431	15.3531	Hercynia	Thermophyticum	wetlands	1
NPR Adršpašsko-teplické skály	17.12	480	786	633	306	50.5714	16.1419	Hercynia	Mesophyticum	steppes	3
NPR Blanice	292.24	744	900	822	156	48.9286	13.9655	Hercynia	Mesophyticum	wetlands	2
NPR Broumovské stěny	557.39	484	769	626.5	285	50.5738	16.2619	Hercynia	Mesophyticum	steppes	2
NPR Břehyně-Pecopala	973.89	270	451	360.5	181	50.5755	14.6933	Hercynia	Mesophyticum	wetlands	3
NPR Čantoria	39.49	720	957	838.5	237	49.6769	18.7912	Carpatho-Pannonia	Oreophyticum	moutain forests	2
NPR Čertoryje	333.66	320	443	381.5	123	48.8548	17.4164	Carpatho-Pannonia	Mesophyticum	steppes	2
NPR Červené blato	403.58	465	475	470	10	48.8658	14.804	Hercynia	Mesophyticum	peat bogs	1
NPR Čtvrtě	94.3	220	265	242.5	45	50.2963	15.0651	Hercynia	Thermophyticum	forests	1
NPR Dářko	68.62	619	642	630.5	23	49.64	15.8744	Hercynia	Oreophyticum	wetlands	3
NPR Děvín	390.93	280	550	415	270	48.8658	16.6509	Carpatho-Pannonia	Thermophyticum	steppes	3
NPR Divoká Oslava	340.48	290	435	362.5	145	49.1553	16.1624	Hercynia	Mesophyticum	forests	3
NPR Habrůvecká bučina	88.56	335	510	422.5	175	49.317	16.6926	Hercynia	Mesophyticum	moutain forests	1
NPR Hádecká planinka	83.16	330	442	386	112	49.2208	16.674	Carpatho-Pannonia	Thermophyticum	forests	3
NPR Hůrka u Hranic	37.45	260	370	315	110	49.5384	17.7462	Carpatho-Pannonia	Mesophyticum	forests	2
NPR Chejlava	26.51	538	616	577	78	49.5365	13.557	Hercynia	Mesophyticum	forests	3
NPR Chlumská stráň	114.99	255	470	362.5	215	49.9384	13.6558	Hercynia	Mesophyticum	forests	2
NPR Javorina	165.87	560	825	692.5	265	48.8597	17.6721	Carpatho-Pannonia	Mesophyticum	moutain forests	2
NPR Jazevčí	94.82	340	450	395	110	48.871	17.5654	Carpatho-Pannonia	Mesophyticum	forests	2
NPR Jezerka	136.74	348	707	527.5	359	50.5471	13.4843	Hercynia	Mesophyticum	forests	1
NPR Kaluža	57.64	320	482	401	162	49.8323	17.8481	Hercynia	Mesophyticum	forests	2
NPR Kaňon Labe	443.27	127	432	279.5	305	50.8588	14.2397	Hercynia	Thermophyticum	forests	1
NPR Karlštejn	1556	250	440	345	190	49.9724	14.1444	Hercynia	Thermophyticum	steppes	3
NPR Kněhyně - Čertův mlýn	197.59	1005	1258	1131.5	253	49.4923	18.2952	Carpatho-Pannonia	Oreophyticum	moutain forests	2
NPR Kněžičky	89.17	200	250	225	50	50.1516	15.3196	Hercynia	Thermophyticum	steppes	1
NPR Koda	497.77	243	467	355	224	49.9337	14.1087	Hercynia	Thermophyticum	steppes	3
NPR Křivé jezero	126.63	163	165	164	2	48.8532	16.7176	Carpatho-Pannonia	Thermophyticum	forests	2
NPR Lichnice	120.39	314	523	418.5	209	49.8837	15.5886	Hercynia	Mesophyticum	forests	3
NPR Mazák	92.56	740	1020	880	280	49.5406	18.4408	Carpatho-Pannonia	Oreophyticum	moutain forests	1
NPR Mohelenská hadcová step	108.94	260	380	320	120	49.1059	16.1835	Carpatho-Pannonia	Thermophyticum	steppes	3
NPR Novozámecký rybník	368.27	252	255	253.5	3	50.6222	14.5451	Hercynia	Mesophyticum	wetlands	1
NPR Oblík	23.29	355	509	432	154	50.4112	13.8077	Hercynia	Thermophyticum	steppes	1
NPR Polanská niva	120.71	219	221	220	2	49.7625	18.1864	Carpatho-Pannonia	Mesophyticum	wetlands	1
NPR Porážky	49.76	530	640	585	110	48.8857	17.6229	Carpatho-Pannonia	Mesophyticum	steppes	1
NPR Praděd	2029	820	1490	1155	670	50.063	17.2369	Hercynia	Oreophyticum	peat bogs	3
NPR Radhošť	144.36	660	1120	890	460	49.4907	18.2241	Carpatho-Pannonia	Oreophyticum	moutain forests	2
NPR Radostínské rašeliniště	30.68	618	622	620	4	49.6589	15.886	Hercynia	Oreophyticum	peat bogs	3
NPR Raná	9.31	300	412	356	112	50.4037	13.7672	Hercynia	Thermophyticum	steppes	1
NPR Ransko	693.53	540	673	606.5	133	49.6714	15.8108	Hercynia	Oreophyticum	forests	1
NPR Razula	22.55	660	812	736	152	49.3598	18.3819	Carpatho-Pannonia	Oreophyticum	moutain forests	1
NPR Salajka	22.33	720	825	772.5	105	49.4015	18.4177	Carpatho-Pannonia	Oreophyticum	moutain forests	1
NPR Slanisko u Nesytu	17.02	175	175	175	0	48.7756	16.6994	Carpatho-Pannonia	Thermophyticum	mesic grasslands	1
NPR Soos	268.3	432	442	437	10	50.1483	12.4072	Hercynia	Mesophyticum	peat bogs	2
NPR Stará a Nová řeka	812.78	428	441	434.5	13	49.0025	14.8497	Hercynia	Mesophyticum	forests	1
NPR Špraněk	102.29	520	520	520	0	49.6677	16.9036	Hercynia	Mesophyticum	forests	1
NPR Tabulová	108.38	288	459	373.5	171	48.8427	16.6368	Carpatho-Pannonia	Thermophyticum	steppes	1
NPR Trčkov	67.01	850	920	885	70	50.3121	16.4157	Hercynia	Oreophyticum	moutain forests	2
NPR Úhošť	344.91	320	592	456	272	50.3622	13.2578	Hercynia	Thermophyticum	steppes	3
NPR Ve Studeném	42.28	290	459	374.5	169	49.8768	14.8586	Hercynia	Mesophyticum	forests	2
NPR Velká Niva	120.38	750	770	760	20	48.9183	13.8261	Hercynia	Oreophyticum	peat bogs	3
NPR Velký a Malý Tisý	557.55	422	431	426.5	9	49.0634	14.7275	Hercynia	Mesophyticum	wetlands	1
NPR Velký Špičák	75.75	650	733	691.5	83	49.3082	15.5127	Hercynia	Mesophyticum	moutain forests	3
NPR Voděradské bučiny	683.87	350	501	425.5	151	49.9667	14.8	Hercynia	Mesophyticum	forests	3
NPR Vrapač	79.92	236	237	236.5	1	49.7089	17.0368	Carpatho-Pannonia	Thermophyticum	steppes	2
NPR Vůznice	226.41	250	420	335	170	50.0209	13.9992	Hercynia	Mesophyticum	forests	1
NPR Vyšenské kopce 1	63.8	500	608	554	108	48.823	14.2977	Hercynia	Mesophyticum	steppes	1
NPR Vyšenské kopce 2	63.8	500	608	554	108	48.8239	14.3056	Hercynia	Mesophyticum	steppes	3
NPR Vývěry Punkvy	555.28	310	530	420	220	49.3604	16.7099	Carpatho-Pannonia	Mesophyticum	forests	2
NPR Zahrady pod Hájem	162	310	490	400	180	48.8805	17.5315	Carpatho-Pannonia	Mesophyticum	mesic grasslands	3
NPR Zástudánčí	111.28	180	180	180	0	49.4003	17.3114	Carpatho-Pannonia	Thermophyticum	wetlands	1
NPR Zhejral	146.51	680	690	685	10	49.2207	15.3139	Hercynia	Oreophyticum	peat bogs	3
NPR Žofinka	343.94	470	476	473	6	48.8132	14.8868	Hercynia	Mesophyticum	peat bogs	1
NPR Žofínský prales	101.62	735	829	782	94	48.6645	14.7056	Hercynia	Oreophyticum	moutain forests	1
Opatřilka – Červený lom	8.2	250	316	283	66	50.0362	14.3527	Hercynia	Thermophyticum	steppes	1
PP Anenský vrch	1.14	267	267	267	0	48.8261	16.6181	Carpatho-Pannonia	Thermophyticum	steppes	1
PP Babí hora	1.19	320	330	325	10	48.9566	17.5626	Carpatho-Pannonia	Thermophyticum	mesic grasslands	1
PP Babinské louky	40.89	510	585	547.5	75	50.5975	14.1243	Hercynia	Mesophyticum	mesic grasslands	1
PP Bašnov	17.47	185	187	186	2	49.2505	17.4541	Carpatho-Pannonia	Mesophyticum	forests	1
PP Bažantnice v Satalicích	15.89	265	275	270	10	50.1286	14.5765	Hercynia	Thermophyticum	forests	1
PP Bělohradská bažantnice	46.86	292	302	297	10	50.4248	15.597	Hercynia	Mesophyticum	forests	1
PP Bralová	0.86	399	399	399	0	49.1376	17.1949	Carpatho-Pannonia	Mesophyticum	mesic grasslands	1
PP Byčinec	0.85	680	700	690	20	49.5158	18.5581	Carpatho-Pannonia	Oreophyticum	wetlands	1
PP Cínovecký hřbet	29.7	785	837	811	52	50.7313	13.7945	Hercynia	Oreophyticum	peat bogs	1
PP Cvičák	61.4	530	613	571.5	83	48.8292	14.3199	Hercynia	Mesophyticum	forests	1
PP Částrovické rybníky	3.39	470	486	478	16	49.6518	14.9181	Hercynia	Mesophyticum	wetlands	1
PP Domaslavické údolí	204.67	620	870	745	250	50.6612	13.6835	Hercynia	Mesophyticum	moutain forests	1
PP Fládnitzské vřesoviště	4.08	297	317	307	20	48.8061	15.9829	Carpatho-Pannonia	Thermophyticum	peat bogs	1
PP Hajnice	31.69	625	674	649.5	49	49.4653	15.443	Hercynia	Mesophyticum	wetlands	1
PP Horecký kopec	1.34	286	312	299	26	48.7945	15.9744	Carpatho-Pannonia	Thermophyticum	steppes	1
PP Hrádek	0.33	286	304	295	18	49.1585	18.089	Carpatho-Pannonia	Mesophyticum	steppes	1
PP Jalovcové stráně nad Vrbičkou	48.51	460	553	506.5	93	50.186	13.2879	Hercynia	Mesophyticum	steppes	1
PP Ještěnice	1.47	697	704	700.5	7	49.265	15.3356	Hercynia	Oreophyticum	steppes	1
PP Kamenec	1.7	348	360	354	12	49.2068	17.3212	Carpatho-Pannonia	Mesophyticum	wetlands	1
PP Kaňoury	13.44	620	650	635	30	49.1146	18.1069	Carpatho-Pannonia	Mesophyticum	mesic grasslands	2
PP Kočičí skála	0.66	345	362	353.5	17	48.8259	16.6417	Carpatho-Pannonia	Thermophyticum	steppes	1
PP Košťálov	5.96	360	481	420.5	121	50.49	13.9856	Hercynia	Thermophyticum	forests	1
PP Koukolky	1.36	260	290	275	30	49.0524	17.3291	Carpatho-Pannonia	Thermophyticum	mesic grasslands	1
PP Kozí vršek	0.38	417	422	419.5	5	49.1569	14.7237	Hercynia	Mesophyticum	forests	1
PP Královská obora	91.03	178	220	199	42	50.1075	14.4119	Hercynia	Thermophyticum	forests	1
PP Kudlačena	5.66	630	650	640	20	49.4308	18.3245	Carpatho-Pannonia	Mesophyticum	peat bogs	1
PP Kurovický lom	15.38	240	298	269	58	49.273	17.5217	Carpatho-Pannonia	Thermophyticum	steppes	1
PP Lomské údolí	20.64	506	630	568	124	50.6319	13.6294	Hercynia	Mesophyticum	forests	1
PP Malá niva	147.34	750	770	760	20	48.9133	13.8132	Hercynia	Oreophyticum	peat bogs	3
PP Mařský vrch	0.67	870	907	888.5	37	49.073	13.8475	Hercynia	Mesophyticum	moutain forests	2
PP Meandry Struhy	40.24	215	215	215	0	50.0226	15.6273	Hercynia	Thermophyticum	wetlands	1
PP Modřanská rokle	122.75	214	300	257	86	50.0027	14.4512	Hercynia	Thermophyticum	forests	1
PP Multerberské rašeliniště	8.54	785	792	788.5	7	48.6011	14.1384	Hercynia	Oreophyticum	peat bogs	1
PP Myslivna	14.52	942	1020	981	78	48.6345	14.6806	Hercynia	Oreophyticum	wetlands	2
PP Na Jančích	2.75	525	575	550	50	48.8227	16.677	Carpatho-Pannonia	Thermophyticum	mesic grasslands	1
PP Na Plachtě 1	39.79	248	235	241.5	13	49.3777	17.7383	Hercynia	Thermophyticum	mesic grasslands	3
PP Na Plachtě 2	39.79	248	235	241.5	13	50.1881	15.8608	Hercynia	Thermophyticum	mesic grasslands	1
PP Nad kostelíčkem	3.14	376	376	376	0	49.5508	17.7598	Hercynia	Mesophyticum	forests	1
PP Nerestský lom	5.24	480	490	485	10	49.5085	14.0679	Hercynia	Mesophyticum	steppes	1
PP Okrouhlá	12.3	600	656	628	56	49.0473	18.0576	Carpatho-Pannonia	Mesophyticum	forests	1
PP Olšava	3.3	190	190	190	0	49.0449	17.5187	Carpatho-Pannonia	Thermophyticum	wetlands	1
PP Pastvina u Záhorčic	1.58	488	490	489	2	49.484	13.7825	Hercynia	Mesophyticum	wetlands	2
PP Pískovna na cvičišti	2.6	470	476	473	6	49.1322	15.0215	Hercynia	Mesophyticum	steppes	1
PP Pískovna Žizníkov	19.75	260	270	265	10	50.6649	14.5867	Hercynia	Mesophyticum	steppes	1
PP Pod Kozincem	19.8	265	510	387.5	245	49.3973	17.7197	Carpatho-Pannonia	Mesophyticum	mesic grasslands	1
PP Podgrůň	1.35	790	800	795	10	49.4864	18.4744	Carpatho-Pannonia	Oreophyticum	wetlands	1
PP Poskla	2.49	500	560	530	60	49.438	18.2237	Carpatho-Pannonia	Oreophyticum	peat bogs	1
PP Prlov	3.34	465	531	498	66	49.2464	17.9785	Carpatho-Pannonia	Mesophyticum	mesic grasslands	1
PP Přebuzské vřesoviště	90.31	880	904	892	24	50.3765	12.6117	Hercynia	Oreophyticum	steppes	1
PP Přehon	2.27	310	345	327.5	35	49.1711	17.2359	Carpatho-Pannonia	Mesophyticum	mesic grasslands	1
PP Přílepská skála	7.94	375	417	396	42	50.1215	13.6439	Hercynia	Mesophyticum	steppes	1
PP Pustý kopec u Konic	3.27	250	264	257	14	48.8128	16.0378	Carpatho-Pannonia	Thermophyticum	steppes	1
PP Rákosina Střítež	1.8	329	331	330	2	49.4555	18.068	Carpatho-Pannonia	Mesophyticum	wetlands	1
PP Ratajské rybníky	11.31	585	595	590	10	49.7695	15.9382	Hercynia	Oreophyticum	wetlands	3
PP Rybník Louňov	1.85	454	456	455	2	49.6094	14.8713	Hercynia	Mesophyticum	wetlands	1
PP Stará Ves	1.95	310	345	327.5	35	49.963	13.9936	Hercynia	Thermophyticum	steppes	1
PP Stráň	12.59	480	590	535	110	49.3745	17.6845	Carpatho-Pannonia	Mesophyticum	mesic grasslands	1
PP Stříbrník	14.84	500	585	542.5	85	49.2785	18.0534	Carpatho-Pannonia	Mesophyticum	steppes	1
PP Sucháčkovy paseky	0.69	490	505	497.5	15	49.175	18.0306	Carpatho-Pannonia	Mesophyticum	mesic grasslands	1
PP Šemnická skála	8.41	480	644	562	164	50.2294	12.97	Hercynia	Mesophyticum	steppes	3
PP Šlovický vrch	41.2	338	431	384.5	93	49.6617	13.3153	Hercynia	Mesophyticum	steppes	1
PP Toužínské stráně	3.07	460	480	470	20	49.0773	15.4161	Hercynia	Mesophyticum	steppes	1
PP Trubiska	0.81	440	440	440	0	49.2372	17.985	Carpatho-Pannonia	Mesophyticum	wetlands	1
PP Třtěnské stráně	12.99	208	264	236	56	50.4297	13.878	Hercynia	Thermophyticum	steppes	1
PP U bílých hlin	0.68	220	220	220	0	49.5253	17.3296	Carpatho-Pannonia	Thermophyticum	steppes	1
PP U Hájů	6.59	340	360	350	20	50.0602	14.3203	Hercynia	Thermophyticum	wetlands	1
PP U Hamrů	10.61	360	450	405	90	49.5117	16.3437	Hercynia	Mesophyticum	mesic grasslands	1
PP U Šeredů	6.29	574	584	579	10	49.429	15.4499	Hercynia	Mesophyticum	wetlands	1
PP Údolí Podbradeckého potoka	89.9	198	280	239	82	50.3836	14.1207	Hercynia	Thermophyticum	wetlands	2
PP Uherská	3.26	510	620	565	110	49.2732	18.1023	Carpatho-Pannonia	Mesophyticum	forests	1
PP Uhlířský vrch	16.45	800	925	862.5	125	49.9719	17.4404	Hercynia	Mesophyticum	mesic grasslands	1
PP V polích	1.68	600	645	622.5	45	49.0235	13.9398	Hercynia	Mesophyticum	wetlands	1
PP Xaverovský háj	69.86	237	268	252.5	31	50.0957	14.6155	Hercynia	Thermophyticum	forests	1
PP Za Mlýnem	14.89	234	244	239	10	49.7608	16.9894	Carpatho-Pannonia	Thermophyticum	wetlands	1
PP Zadní rybník	33.16	530	550	540	20	49.7783	15.8267	Hercynia	Mesophyticum	wetlands	1
PP Záříčské louky	68.98	192	194	193	2	49.3689	17.3463	Carpatho-Pannonia	Thermophyticum	wetlands	1
PP Zimarky	3.05	196	250	223	54	48.8754	16.8853	Carpatho-Pannonia	Thermophyticum	steppes	1
PR Anenské údolí	74.19	320	420	370	100	49.8639	15.9874	Hercynia	Mesophyticum	forests	3
PR Balcarova skála	7.08	447	487	467	40	49.3752	16.7551	Carpatho-Pannonia	Thermophyticum	mesic grasslands	2
PR Bažantnice	23.6	450	490	470	40	49.864	13.2566	Hercynia	Mesophyticum	forests	3
PR Bažantnice u Pracejovic	21.89	395	398	396.5	3	49.2608	13.8645	Hercynia	Mesophyticum	forests	1
PR Bažantula	23.52	225	229	227	4	49.7252	18.1099	Carpatho-Pannonia	Mesophyticum	wetlands	1
PR Bílá voda	30.53	450	510	480	60	49.4	16.7776	Hercynia	Mesophyticum	forests	1
PR Borkovická blata	104.22	420	428	424	8	49.24	14.6236	Hercynia	Mesophyticum	peat bogs	2
PR Brdatka	34.25	230	400	315	170	50.0508	13.8936	Hercynia	Mesophyticum	forests	1
PR Březinské tisy	37	158	372	265	214	50.7566	14.2459	Hercynia	Mesophyticum	forests	1
PR Čabel	9.19	370	376	373	6	50.8171	14.2871	Hercynia	Mesophyticum	peat bogs	1
PR Čepičná	178.32	455	670	562.5	215	49.2735	13.5874	Hercynia	Mesophyticum	steppes	1
PR Černá louka	139.25	665	760	712.5	95	50.735	13.8873	Hercynia	Mesophyticum	peat bogs	1
PR Dětanský chlum	35.22	520	540	530	20	50.2021	13.3086	Hercynia	Mesophyticum	forests	1
PR Diana	20.76	500	531	515.5	31	49.6354	12.5771	Hercynia	Mesophyticum	moutain forests	2
PR Doubrava	210.76	260	310	285	50	49.7608	16.9894	Carpatho-Pannonia	Thermophyticum	forests	1
PR Galovské lúky	20.9	670	780	725	110	49.278	18.1194	Carpatho-Pannonia	Mesophyticum	wetlands	1
PR Grünwaldské vřesoviště	93.2	796	856	826	60	50.6893	13.6715	Hercynia	Oreophyticum	peat bogs	1
PR Hadí vrch	13.22	607	646	626.5	39	48.9632	15.1963	Hercynia	Mesophyticum	forests	1
PR Holina	40.72	672	764	718	92	50.0037	12.6492	Hercynia	Oreophyticum	moutain forests	2
PR Holý kopec	15	365	548	456.5	183	49.1034	17.2852	Carpatho-Pannonia	Mesophyticum	forests	1
PR Horská louka u Háje	27.75	893	959	926	66	50.4053	13.0075	Hercynia	Oreophyticum	peat bogs	1
PR Hradčanské rybníky	87.64	277	277	277	0	50.5891	14.6887	Hercynia	Mesophyticum	wetlands	3
PR Choryňský mokřad	21.7	272	275	273.5	3	49.5189	17.9058	Hercynia	Mesophyticum	wetlands	1
PR Chvojnov	10.72	605	614	609.5	9	49.4061	15.418	Hercynia	Oreophyticum	peat bogs	1
PR Jalovcová stráň	30.54	580	650	615	70	49.1019	18.0961	Carpatho-Pannonia	Mesophyticum	steppes	1
PR Janovský mokřad	71.81	341	344	342.5	3	49.7014	13.1845	Hercynia	Mesophyticum	wetlands	1
PR Jouglovka	3.58	525	563	544	38	49.9321	13.8397	Hercynia	Mesophyticum	steppes	1
PR Kabečnice	25.15	225	365	295	140	50.0217	13.9558	Hercynia	Mesophyticum	steppes	3
PR Kalvárie	9.58	160	246	203	86	50.548	14.0512	Hercynia	Thermophyticum	steppes	3
PR Kamenná trouba	64.35	457	459	458	2	49.6035	15.3907	Hercynia	Mesophyticum	wetlands	1
PR Karlické údolí	214.56	240	410	325	170	49.949	14.2538	Hercynia	Thermophyticum	forests	2
PR Kobylí hlava	3.39	320	340	330	20	48.9564	17.5259	Carpatho-Pannonia	Thermophyticum	mesic grasslands	1
PR Kotvice	140.53	230	250	240	20	49.7001	18.0817	Carpatho-Pannonia	Mesophyticum	wetlands	1
PR Křemešník	36.78	678	765	721.5	87	49.4065	15.3263	Hercynia	Oreophyticum	forests	1
PR Kulivá hora	21.83	270	358	314	88	49.9658	14.2816	Hercynia	Thermophyticum	steppes	1
PR Liščí vrch	10.82	230	250	240	20	48.7918	16.6925	Carpatho-Pannonia	Thermophyticum	steppes	1
PR Losenice II.	13.25	700	765	732.5	65	49.1118	13.5752	Hercynia	Oreophyticum	moutain forests	1
PR Maiberg	9.31	292	360	326	68	50.8109	14.3901	Hercynia	Mesophyticum	forests	1
PR Makyta	186.93	610	922	766	312	49.267	18.1697	Carpatho-Pannonia	Oreophyticum	moutain forests	1
PR Malá Kobylanka	0.85	350	350	350	0	49.5429	17.7603	Hercynia	Mesophyticum	forests	1
PR Meandry Svratky u Milov	60.56	590	603	596.5	13	49.676	16.0856	Hercynia	Oreophyticum	wetlands	2
PR Míchov	11	430	435	432.5	5	49.2201	14.0665	Hercynia	Mesophyticum	forests	1
PR Mokřad pod Tipečkem	2.04	455	460	457.5	5	49.3281	16.7391	Hercynia	Mesophyticum	wetlands	1
PR Mokřady pod Vlčkem	40.86	750	810	780	60	50.0394	12.7302	Hercynia	Oreophyticum	wetlands	1
PR Myslivna	61.18	160	175	167.5	15	50.3949	14.0765	Hercynia	Thermophyticum	wetlands	1
PR Na Voskopě	31.49	392	473	432.5	81	49.9046	14.0715	Hercynia	Thermophyticum	forests	3
PR Nebe	14.32	740	814	777	74	49.1389	13.5752	Hercynia	Oreophyticum	peat bogs	1
PR Nezabudické skály	23.68	246	410	328	164	50.0238	13.8425	Hercynia	Mesophyticum	steppes	1
PR Niva Doubravy	83.62	523	547	535	24	49.6925	15.7615	Hercynia	Mesophyticum	wetlands	3
PR Niva Olšového potoka	17.22	415	450	432.5	35	50.8185	13.9921	Hercynia	Mesophyticum	wetlands	1
PR Pavlínino údolí	183	230	365	297.5	135	50.8425	14.4077	Hercynia	Mesophyticum	forests	1
PR Peklo u Nového Města nad Metují	465.19	300	565	432.5	265	50.3789	16.206	Hercynia	Mesophyticum	forests	3
PR Pod Borkovou	55.33	724	727	725.5	3	48.7015	14.0396	Hercynia	Oreophyticum	peat bogs	1
PR Pod Popelní horou	6.15	995	1030	1012.5	35	49.1044	13.6192	Hercynia	Oreophyticum	peat bogs	2
PR Podhorní Vrch	31.94	770	850	810	80	49.9728	12.7669	Hercynia	Oreophyticum	forests	3
PR Podlesí	9.66	475	490	482.5	15	49.6237	14.8645	Hercynia	Mesophyticum	wetlands	1
PR Prameniště	353.6	870	1140	1005	270	49.1947	13.2701	Hercynia	Oreophyticum	peat bogs	1
PR Prameny Klíčavy	49.14	420	440	430	20	50.1453	13.8305	Hercynia	Mesophyticum	forests	1
PR Prokopské údolí	170.93	220	330	275	110	50.0462	14.3963	Hercynia	Thermophyticum	steppes	2
PR Přemyšov	30.54	215	237	226	22	49.7912	18.1898	Carpatho-Pannonia	Mesophyticum	wetlands	1
PR Přesypy u Rokytna	6.96	236	236	236	0	50.1114	15.8986	Hercynia	Thermophyticum	steppes	1
PR Přimda	33.38	695	848	771.5	153	49.6813	12.6688	Hercynia	Mesophyticum	forests	3
PR Radotínské údolí	104.66	247	353	300	106	49.9989	14.3138	Hercynia	Thermophyticum	steppes	3
PR Rájecká rašeliniště	1.68	545	550	547.5	5	50.8081	14.0215	Hercynia	Mesophyticum	peat bogs	1
PR Rákosina	16.39	224	225	224.5	1	49.7402	18.1413	Carpatho-Pannonia	Mesophyticum	wetlands	3
PR Rašeliniště Bažantka	11.18	593	598	595.5	5	49.2338	15.4262	Hercynia	Oreophyticum	peat bogs	1
PR Rašeliniště Kapličky	127.1	890	920	905	30	48.6013	14.2289	Hercynia	Mesophyticum	peat bogs	2
PR Rašeliniště Loučky	5.96	590	600	595	10	49.3239	15.533	Hercynia	Oreophyticum	peat bogs	1
PR Rašeliniště Pod Trojanem	12.71	584	605	594.5	21	49.4501	15.477	Hercynia	Oreophyticum	peat bogs	1
PR Rezavka	84.05	211	215	213	4	49.8001	18.2144	Carpatho-Pannonia	Mesophyticum	wetlands	1
PR Rohová	273.37	475	660	567.5	185	49.7554	16.5829	Hercynia	Mesophyticum	forests	3
PR Rybníky	96.5	416	434	425	18	49.5749	18.246	Carpatho-Pannonia	Mesophyticum	peat bogs	2
PR Sidonie	13.53	450	550	500	100	49.0525	18.0725	Carpatho-Pannonia	Mesophyticum	forests	1
PR Sojčí rokle	3.49	254	316	285	62	50.8069	14.3843	Hercynia	Mesophyticum	forests	1
PR Staňkovka	44.69	202	360	281	158	49.9746	14.3348	Hercynia	Thermophyticum	forests	2
PR Stará Hráz	8.22	320	360	340	40	49.1104	17.2302	Carpatho-Pannonia	Mesophyticum	forests	1
PR Strádovské peklo	88.19	320	414	367	94	49.8619	15.816	Hercynia	Mesophyticum	forests	3
PR Stříbrný luh	106	240	473	356.5	233	50.0144	13.889	Hercynia	Mesophyticum	forests	1
PR Svatý kopeček	36.04	240	360	300	120	48.8071	16.6482	Carpatho-Pannonia	Thermophyticum	steppes	1
PR Svinec	38.11	402	546	474	144	49.5689	17.9864	Carpatho-Pannonia	Mesophyticum	mesic grasslands	1
PR Šibeničník	3.89	200	238	219	38	48.7884	16.6305	Carpatho-Pannonia	Thermophyticum	steppes	1
PR Tesák	9.19	545	731	638	186	49.3726	17.7893	Carpatho-Pannonia	Mesophyticum	forests	1
PR Turold	16.84	300	385	342.5	85	48.8168	16.6396	Carpatho-Pannonia	Thermophyticum	steppes	1
PR U Výpustku	63.34	360	500	430	140	49.29	16.7206	Hercynia	Mesophyticum	forests	3
PR Údolí Brtnice	66.88	426	548	487	122	49.3375	15.7114	Hercynia	Mesophyticum	steppes	3
PR Údolí Oslavy a Chvojnice	21.63	260	452	356	192	49.159	16.1689	Hercynia	Mesophyticum	steppes	3
PR Údolí Říčky	114.65	310	435	372.5	125	49.2441	16.7447	Hercynia	Mesophyticum	steppes	1
PR Údolí Teplé	160.24	546	719	632.5	173	50.0471	12.824	Hercynia	Oreophyticum	forests	3
PR V Bahnách	8.63	420	422	421	2	50.1745	13.859	Hercynia	Mesophyticum	peat bogs	3
PR Velká Kobylanka	4.19	350	350	350	0	49.5436	17.756	Carpatho-Pannonia	Mesophyticum	forests	1
PR Velký a Malý Bezděz	28.11	440	629	534.5	189	50.5384	14.7176	Hercynia	Mesophyticum	forests	1
PR Velký Hornek	27.86	275	427	351	152	49.2312	16.7158	Hercynia	Mesophyticum	steppes	1
PR Vlčí důl	127.11	640	780	710	140	50.64	13.6623	Hercynia	Oreophyticum	moutain forests	1
PR Za pilou	1.04	217	217	217	0	50.8131	14.3489	Hercynia	Mesophyticum	wetlands	1
PR Zhůřská pláň	131.86	915	1005	960	90	49.1831	13.3234	Hercynia	Oreophyticum	peat bogs	2
PR Žežulka	54.87	620	764	692	144	49.1714	13.419	Hercynia	Mesophyticum	forests	1

## Sheet: species
species	EVL Blanský les	EVL Červený rybník	EVL Habrová seč	EVL Havranka	EVL Horní Ploučnice	EVL Kozének	EVL Niva Nemanického potoka	EVL Onšovice - Mlýny	EVL Prameny Teplé	EVL Rokycany - vojenské cvičiště	EVL Sivický les	EVL Údolí Jihlavy	EVL Zápověď u Karlína	EVL Žofina Huť	NPP Blanice	NPP Borečský vrch	NPP Borový	NPP Bozkovské dolomitové jeskyně	NPP Bublák a niva Plesné	NPP Búrová	NPP Cikánka I	NPP Černé rokle	NPP Dalejský profil	NPP Doupňák	NPP Hadce u Želivky	NPP Hodonínská Dúbrava	NPP Kalendář věků	NPP Kamenná slunce	NPP Kleneč	NPP Kopičácký rybník	NPP Kotýz	NPP Landek	NPP Lužní potok	NPP Medník	NPP Mladá	NPP Na Špičáku	NPP Odlezelské jezero	NPP Park v Bílé Lhotě	NPP Peklo	NPP Polické stěny	NPP Pouzdřanská step - Kolby	NPP Prameniště Blanice	NPP Rešovské vodopády	NPP Rudické propadán	NPP Skalická Morávka	NPP Suché skály	NPP Swamp	NPP Šipka	NPP Švařec
Abraxas grossulariata									1	1																							1
Abraxas sylvata	1	1	1		1				1											1			1			1	1							1		1	1			1				1					1
Abrostola asclepiadis	1												1			1																																	1
Abrostola tripartita	1				1				1		1					1				1																												1	1
Abrostola triplasia	1	1			1				1		1					1			1							1				1	1				1												1		1
Acasis appensata
Acasis viretata																																															1	1
Acontia lucida													1																						1
Acontia trabealis													1			1				1		1	1			1	1	1	1		1				1				1										1
Acosmetia caliginosa
Acronicta aceris	1													1								1					1					1		1	1														1
Acronicta alni	1							1						1													1																				1
Acronicta auricoma	1	1		1				1		1		1							1	1		1		1														1			1								1
Acronicta cuspis
Acronicta euphorbiae
Acronicta leporina	1							1	1										1	1														1			1			1									1
Acronicta megacephala	1	1			1		1							1				1		1		1		1							1			1	1		1		1		1						1		1
Acronicta menyanthidis																																															1
Acronicta psi	1							1			1			1		1						1	1								1						1			1	1							1	1
Acronicta rumicis	1				1		1	1	1	1	1	1			1		1		1			1	1	1							1	1			1						1						1		1
Acronicta strigosa
Acronicta tridens																																															1
Actebia praecox
Actinotia polyodon	1							1			1		1	1						1						1								1	1												1		1
Actinotia radiosa
Aedia funesta
Aethalura punctulata	1							1	1	1	1			1					1		1	1	1	1																							1		1
Aglia tau	1									1	1										1	1									1			1											1		1
Agriopis aurantiaria	1																1				1									1	1		1	1					1	1			1
Agriopis bajaria																															1
Agriopis leucophaearia	1																				1	1	1		1	1	1			1	1			1					1						1	1	1
Agriopis marginaria	1										1										1					1					1			1													1	1
Agrius convolvuli																						1																1			1
Agrochola helvola	1				1				1		1									1		1									1	1		1			1	1									1	1	1
Agrochola humilis
Agrochola laevis																										1			1		1																1
Agrochola litura	1										1								1					1						1		1						1										1	1
Agrochola lota		1			1												1								1									1			1										1		1
Agrochola lychnidis	1																						1						1		1																1	1	1
Agrochola macilenta	1										1							1							1		1		1	1	1			1					1							1		1	1
Agrochola nitida											1															1									1														1
Agrotis bigramma
Agrotis cinerea	1																																																1
Agrotis clavis					1					1	1					1			1			1		1
Agrotis exclamationis	1	1	1		1	1	1	1		1	1	1	1	1		1			1	1		1	1	1		1	1				1			1	1		1			1	1	1		1				1	1
Agrotis ipsilon	1				1					1	1											1	1	1		1			1	1							1	1							1		1		1
Agrotis segetum	1					1					1	1	1			1				1		1				1	1	1	1		1	1			1						1				1			1	1
Agrotis vestigialis					1																																										1
Acherontia atropos
Achlya flavicornis	1									1	1			1							1
Alcis deversata	1		1						1		1				1									1									1				1					1		1					1
Alcis jubata									1
Alcis repandata	1	1	1		1	1	1		1	1	1	1	1	1	1	1	1	1	1		1		1	1		1				1	1	1	1	1			1	1	1	1		1				1			1
Aleucis distinctata																					1										1
Allophyes oxyacanthae	1				1				1	1							1			1		1	1		1				1	1	1	1		1		1	1	1	1	1			1	1	1	1		1	1
Alsophila aceraria																					1													1
Alsophila aescularia	1								1		1										1	1	1								1			1				1							1			1	1
Amata phegea											1	1									1	1				1	1			1	1			1										1
Ammoconia caecimacula	1										1									1											1																		1
Amphipoea fucosa					1						1			1						1								1		1									1									1	1
Amphipoea lucens
Amphipoea oculea	1					1			1		1					1																					1								1				1
Amphipyra berbera					1											1			1																													1	1
Amphipyra livida												1
Amphipyra perflua											1																																	1
Amphipyra pyramidea	1		1		1			1			1			1		1	1	1		1		1			1	1	1		1	1	1	1		1	1	1	1	1	1		1		1		1	1		1	1
Amphipyra tragopoginis	1				1		1	1			1	1							1			1	1	1	1		1		1	1	1	1			1		1												1
Anaplectoides prasina	1		1		1				1		1			1	1																	1					1					1					1		1
Anarta myrtilli
Anarta trifolii	1				1			1	1		1	1	1			1						1	1				1	1	1	1	1				1			1			1							1	1
Angerona prunaria	1	1	1	1	1	1	1		1	1	1	1				1				1	1		1		1		1			1			1	1				1		1							1		1
Anorthoa munda	1																														1	1		1										1			1	1
Anticlea derivata	1																				1										1																		1
Anticollix sparsata								1						1																									1									1
Antitype chi	1										1																																						1
Apamea anceps	1				1			1			1			1		1							1					1																					1
Apamea crenata			1			1			1		1			1	1								1	1													1												1
Apamea epomidion																																																	1
Apamea furva												1													1			1							1													1
Apamea illyria
Apamea lateritia					1																																										1
Apamea lithoxylaea	1					1		1		1	1	1				1													1															1					1
Apamea monoglypha	1				1			1	1	1	1	1	1	1		1	1	1	1	1				1			1	1	1	1	1					1	1		1	1		1	1					1	1
Apamea oblonga
Apamea platinea																											1
Apamea remissa	1				1			1		1		1		1														1							1													1
Apamea rubrirena																	1								1															1
Apamea scolopacina	1						1				1						1																																1
Apamea sordens	1				1				1	1	1					1										1		1							1
Apamea sublustris	1	1							1						1	1										1					1				1														1
Apamea syriaca
Apamea unanimis								1	1										1																	1				1								1	1
Apeira syringaria																																	1
Aplocera plagiata	1				1			1	1			1				1				1	1	1	1	1		1	1		1	1	1				1						1		1					1	1
Aplocera praeformata									1					1	1		1							1																1		1							1
Apoda limacodes	1		1		1	1					1	1				1	1		1	1				1	1	1	1			1	1			1				1						1				1
Apocheima hispidaria	1																														1
Aporophyla lutulenta																								1																								1
Apterogenum ypsillon																1																							1										1
Arctia aulica
Arctia caja	1	1	1	1	1		1	1	1	1	1	1		1	1				1		1						1							1	1			1				1		1	1		1		1
Arctia plantaginis	1						1		1																															1
Arctia villica																										1
Arctornis l-nigrum	1		1			1					1					1										1				1																	1		1
Arenostola phragmitidis		1
Archanara dissoluta
Archanara neurica
Archiearis parthenias	1								1												1		1			1							1	1													1
Arichanna melanaria																																															1
Artiora evonymaria																										1	1								1
Ascotis selenaria						1				1			1							1															1						1								1
Aspitates gilvaria																					1
Asteroscopus sphinx									1													1			1						1			1					1
Asthena albulata	1							1			1			1		1					1													1												1			1
Asthena anseraria																																																	1
Atethmia ambusta
Atethmia centrago																				1						1	1
Athetis furvula
Athetis gluteosa
Athetis pallustris																																			1														1
Atolmis rubricollis	1							1	1	1	1			1	1	1			1	1																				1		1					1		1
Atypha pulmonaris	1															1			1																													1	1
Auchmis detersa																						1									1
Autographa bractea									1					1																												1							1
Autographa buraetica
Autographa gamma	1	1			1	1	1	1	1	1	1		1	1		1	1	1	1	1		1	1			1	1	1	1	1	1	1		1	1	1		1	1			1	1	1	1	1	1	1	1
Autographa jota									1																																						1
Autographa pulchrina	1								1		1			1	1		1	1												1						1	1					1							1
Axylia putris	1	1			1	1		1	1	1	1		1	1		1				1		1	1					1		1		1			1		1	1	1									1	1
Bena bicolorana	1															1			1															1													1
Biston betularia	1		1	1	1			1		1	1	1		1		1	1	1		1	1		1			1			1	1	1	1		1				1		1						1			1
Biston strataria	1								1		1								1		1		1										1																1
Blepharita amica
Boudinotiana notha
Boudinotiana puella
Brachionycha nubeculosa	1										1											1									1	1		1							1						1		1
Brachylomia viminalis														1		1	1																									1						1
Bryophila domestica																															1																	1
Bryophila ereptricula
Bryophila raptricula																																																	1
Bupalus piniaria	1				1					1				1									1	1	1					1				1			1	1	1							1	1		1
Cabera exanthemata	1	1	1	1	1		1		1	1	1				1		1	1	1				1	1		1		1							1	1	1		1	1			1		1			1	1
Cabera pusaria	1	1	1		1	1		1	1	1	1			1	1	1	1	1	1		1		1		1	1	1	1		1				1		1	1		1	1		1	1	1		1	1		1
Calamia tridens						1																1									1
Calliergis ramosa																																																	1
Callimorpha dominula	1					1			1			1		1											1							1		1													1		1
Calliteara abietis
Calliteara pudibunda	1		1				1		1	1							1	1			1	1		1			1			1				1	1	1		1	1		1					1	1	1	1
Callopistria juventina																																															1
Calophasia lunula	1													1															1						1
Calymma communimacula
Calyptra thalictri
Campaea margaritaria	1	1	1		1	1	1			1	1	1				1	1	1	1	1	1	1		1		1	1			1	1	1		1	1	1	1	1	1	1	1	1	1	1	1	1	1	1	1
Camptogramma bilineata	1	1	1		1	1	1	1	1	1	1	1		1		1	1	1	1	1	1	1		1	1	1	1		1	1	1	1		1	1	1	1		1			1	1	1	1		1	1	1
Caradrina clavipalpis	1										1													1				1									1			1							1		1
Caradrina gilva
Caradrina kadenii																											1																		1
Caradrina morpheus	1	1			1			1						1		1						1		1												1												1	1
Caradrina selini	1																									1																					1		1
Caradrina terrea
Carsia sororiata
Cataclysme riguata	1																				1							1			1										1
Catarhoe cuculata	1						1			1	1				1	1				1	1					1					1	1			1					1									1
Catarhoe rubidata	1		1			1										1					1																												1
Catephia alchymista
Catocala electa
Catocala elocata
Catocala fraxini					1		1									1	1		1								1							1			1	1	1				1				1	1	1
Catocala fulminea																				1		1													1														1
Catocala nupta									1										1																			1										1	1
Catocala promissa	1															1
Catocala puerpera
Catocala sponsa																			1							1													1
Celaena haworthii
Cepphis advenaria	1	1			1			1	1	1					1															1				1					1							1	1
Ceramica pisi	1				1			1												1				1																		1							1
Cerapteryx graminis					1		1	1	1	1	1			1									1	1				1						1								1
Cerastis leucographa	1								1		1									1																												1
Cerastis rubricosa	1																			1											1										1							1	1
Cerura erminea																																															1		1
Cerura vinula	1								1																									1
Cidaria fulvata	1								1	1	1					1			1	1	1	1		1					1	1	1				1		1												1
Cilix glaucata									1											1	1	1					1				1		1		1			1			1
Cirrhia icteritia	1	1						1		1	1					1	1		1				1	1		1				1		1						1										1	1
Cirrhia ocellaris	1							1															1			1
Cleoceris scoriacea
Cleora cinctaria											1									1	1		1								1		1		1												1	1	1
Clostera anachoreta														1
Clostera anastomosis
Clostera curtula	1	1					1	1		1								1	1		1					1				1				1	1												1	1
Clostera pigra	1	1			1	1		1		1		1			1																	1			1									1			1
Coenophila subrosea																																															1
Coenotephria salicata
Colobochyla salicalis					1				1	1				1	1
Colocasia coryli	1		1		1	1	1	1	1	1	1	1		1			1			1				1			1			1		1		1	1	1		1	1	1	1		1	1	1	1	1		1
Colostygia olivata	1										1	1		1		1								1							1					1							1					1	1
Colostygia pectinataria	1	1			1	1				1	1	1	1	1	1	1	1	1	1	1	1			1						1	1			1	1	1				1		1					1		1
Colotois pennaria	1	1															1		1		1		1								1			1	1	1		1	1				1	1		1	1	1
Comibaena bajularia											1										1
Conistra erythrocephala																															1	1
Conistra ligula
Conistra rubiginea	1									1	1								1	1								1			1							1									1	1	1
Conistra rubiginosa	1													1								1							1					1				1										1	1
Conistra vaccinii	1				1			1			1			1			1	1	1	1		1	1	1	1	1	1			1	1			1		1	1	1	1	1			1	1	1	1		1	1
Coranarta cordigera
Coscinia cribraria					1																																										1
Coscinia striata
Cosmia affinis																															1																		1
Cosmia diffinis
Cosmia pyralina	1						1			1						1													1						1		1		1										1
Cosmia trapezina	1	1	1		1		1			1	1	1				1	1	1						1			1			1	1	1		1	1	1	1	1		1			1	1	1				1
Cosmorhoe ocellata	1	1			1		1	1	1	1	1	1	1			1			1		1	1		1		1		1		1	1				1		1	1											1
Cosmotriche lobulina									1															1									1																1
Cossus cossus	1																		1							1										1			1										1
Costaconvexa polygrammata																																			1
Craniophora ligustri	1		1			1		1			1					1				1		1				1	1	1			1	1						1			1						1		1
Crocallis elinguaria		1			1		1				1	1			1		1				1										1		1					1			1		1						1
Cryphia algae	1					1						1								1												1			1									1				1	1
Cryphia fraudatricula																										1
Cryphia receptricula
Crypsedra gemmea									1					1										1	1												1
Cucullia absinthii																																																1
Cucullia artemisiae
Cucullia asteris
Cucullia campanulae
Cucullia fraudatrix
Cucullia chamomillae																																																1
Cucullia lactucae	1																																																1
Cucullia lucifuga	1																																																1
Cucullia lychnitis	1
Cucullia prenanthis
Cucullia scopariae											1
Cucullia scrophulariae	1
Cucullia tanaceti
Cucullia thapsiphaga
Cucullia umbratica																											1																						1
Cucullia verbasci
Cybosia mesomella	1	1	1	1	1		1	1	1	1				1	1				1		1			1		1	1			1				1	1		1	1		1		1		1			1
Cyclophora albiocellaria
Cyclophora albipunctata	1	1			1		1	1			1								1		1			1								1															1		1
Cyclophora annularia	1										1	1				1					1	1									1							1											1
Cyclophora linearia	1								1		1						1					1																		1					1
Cyclophora pendularia							1																																								1
Cyclophora porata					1														1					1																							1
Cyclophora punctaria	1				1					1	1	1							1	1	1	1		1		1				1	1			1	1
Cyclophora quercimontaria												1									1																												1
Cyclophora ruficiliaria																				1
Cymatophorina diluta																				1
Dasypolia templi
Deilephila elpenor	1				1			1	1		1	1				1				1	1		1				1					1	1	1	1		1	1			1						1	1	1
Deilephila porcellus	1							1	1				1			1		1		1	1	1	1					1		1		1	1		1						1	1						1	1
Deileptenia ribeata	1			1	1						1			1				1							1									1						1							1		1
Deltote bankiana	1	1	1		1					1			1	1					1							1		1				1			1			1
Deltote deceptoria	1	1	1		1			1		1	1			1		1			1	1		1		1		1		1		1	1				1														1
Deltote pygarga	1	1	1		1		1	1	1	1	1			1	1	1		1	1	1					1	1	1			1	1			1		1	1			1			1			1	1		1
Deltote uncula					1				1					1
Dendrolimus pini	1				1				1	1	1	1	1		1		1			1	1			1	1	1					1		1	1	1		1	1	1							1	1		1
Denticucullus pygmina		1																								1																1					1
Diacrisia purpurata		1			1
Diacrisia sannio	1	1	1		1		1		1	1	1			1	1			1	1	1		1		1	1		1			1					1					1		1
Diachrysia chrysitis	1	1	1		1		1	1	1	1	1		1	1		1		1	1	1		1	1	1			1	1		1	1	1		1	1	1	1	1	1		1		1			1		1	1
Diachrysia chryson									1
Diachrysia stenochrysis													1
Diachrysia zosimi
Diaphora luctuosa
Diaphora mendica	1						1	1		1											1			1			1				1			1													1		1
Diarsia brunnea	1	1			1		1	1			1			1		1		1	1					1	1	1								1		1	1			1		1	1				1		1
Diarsia dahlii
Diarsia florida
Diarsia mendica			1			1			1		1	1			1				1					1													1			1						1			1
Diarsia rubi			1		1				1	1					1				1				1																								1		1
Dicranura ulmi																																									1
Dicycla oo																										1
Dichagyris candelisequa
Dichagyris forcipula																															1
Dichagyris musiva
Dichagyris signifera
Dichonia convergens	1																																							1									1
Diloba caeruleocephala																				1		1									1			1				1
Drepana curvatula																																	1												1
Drepana falcataria	1	1	1	1	1		1	1	1	1	1			1	1	1		1	1		1			1				1				1	1	1	1		1	1			1			1
Drymonia dodonaea	1		1		1		1			1	1									1		1		1						1				1				1			1					1	1		1
Drymonia obliterata	1										1	1																																			1
Drymonia querna											1															1
Drymonia ruficornis	1						1			1							1		1	1						1					1	1		1									1
Dryobotodes eremita	1
Dypterygia scabriuscula	1	1	1		1							1	1	1		1								1													1				1						1
Dysauxes ancilla			1			1						1									1	1				1			1
Dyscia conspersaria																																									1
Dysgonia algira																																									1
Dysstroma citrata									1																1															1		1	1						1
Dysstroma infuscata
Dysstroma truncata	1	1	1				1		1	1	1				1				1		1			1	1			1			1	1		1		1	1		1	1		1	1			1		1	1
Earias clorana	1							1						1																																		1
Earias vernana
Earophila badiata	1								1		1								1		1	1																									1	1	1
Ecliptopera capitata	1		1	1							1				1																							1											1
Ecliptopera silaceata	1	1	1	1			1		1	1	1	1			1		1	1		1	1			1		1						1		1	1		1		1					1	1	1			1
Ectropis crepuscularia	1	1	1	1	1		1		1	1	1	1		1			1	1			1	1	1		1	1			1		1	1		1		1	1											1	1
Egira conspicillaris	1										1									1											1				1						1							1	1
Eilema complana	1			1	1	1	1	1	1	1	1	1	1	1		1			1	1	1	1		1		1	1	1	1	1	1			1	1		1		1		1			1				1	1
Eilema depressa							1			1	1																				1				1							1
Eilema griseola	1							1
Eilema lurideola	1				1			1	1	1	1			1		1	1		1		1			1		1	1				1			1			1			1	1	1							1
Eilema lutarella		1	1	1							1	1	1							1	1			1		1	1	1							1							1						1	1
Eilema palliatella																					1
Eilema pseudocomplana
Eilema pygmaeola																												1							1
Eilema sororcula	1						1	1		1	1							1		1	1					1						1														1		1	1
Elaphria venustula	1				1					1	1			1												1		1									1												1
Electrophaes corylata	1								1		1					1					1													1				1									1
Ematurga atomaria	1		1	1	1	1		1	1		1			1			1	1		1	1	1	1		1	1	1	1		1				1	1	1			1				1	1	1	1			1
Enargia paleacea	1							1						1				1						1													1		1										1
Endromis versicolora	1																																1														1
Ennomos alniaria	1																																														1		1
Ennomos autumnaria	1								1		1							1			1		1			1				1		1	1	1															1
Ennomos erosaria			1		1							1					1																		1										1		1
Ennomos fuscantaria	1						1			1								1		1																					1						1	1
Ennomos quercinaria	1																															1		1
Entephria caesiata															1
Entephria infidaria
Epilecta linogrisea												1														1					1										1
Epione repandaria		1	1	1	1		1			1									1							1
Epione vespertaria
Epipsilia latens																1
Epirrhoe alternata	1	1	1	1	1	1	1	1		1	1	1	1	1	1	1	1	1	1		1	1	1	1		1		1	1	1	1	1		1	1	1	1				1	1	1	1		1			1
Epirrhoe galiata									1		1	1									1	1									1
Epirrhoe hastulata									1
Epirrhoe molluginata									1					1	1																											1							1
Epirrhoe rivata	1								1		1				1	1						1														1							1
Epirrhoe tristata	1				1			1	1	1				1	1	1					1		1												1	1												1	1
Epirrita autumnata																		1																1													1
Epirrita dilutata	1										1						1				1		1																	1				1				1	1
Epirrita christyi																		1			1										1																	1
Episema glaucina																						1									1
Erannis defoliaria	1										1						1		1		1		1		1		1			1	1		1	1					1	1			1	1
Eremobia ochroleuca
Eriogaster lanestris																					1												1
Eriopygodes imbecilla														1	1									1
Eublemma parva
Eublemma purpurina													1																						1						1								1
Eucarta virgo					1														1																1													1
Euclidia glyphica	1						1	1	1					1			1	1				1	1			1	1	1	1	1	1	1		1					1										1
Euclidia mi	1						1	1	1					1				1				1	1				1							1					1										1
Eugnorisma depuncta			1				1				1																				1												1	1
Eugnorisma glareosa									1	1												1		1	1																								1
Eugraphe sigma	1
Euchalcia consona
Euchalcia modestoides
Euchalcia variabilis																											1
Euchoeca nebulata	1	1	1		1	1	1	1		1	1			1							1																		1										1
Eulithis mellinata																					1														1
Eulithis populata	1				1				1	1	1					1					1			1	1					1				1		1	1			1			1						1
Eulithis prunata	1					1			1	1	1					1		1			1		1															1						1					1
Eulithis testata									1																																						1
Euphyia biangulata									1		1	1		1		1																																	1
Euphyia frustata																																																1
Euphyia unangulata	1	1	1		1		1	1		1	1				1			1	1					1		1								1	1		1						1	1	1		1		1
Eupithecia abbreviata											1								1												1																	1
Eupithecia abietaria	1				1											1																					1										1		1
Eupithecia absinthiata
Eupithecia actaeata
Eupithecia analoga																																																1
Eupithecia assimilata									1		1																										1
Eupithecia cauchiata
Eupithecia centaureata	1						1	1			1								1	1	1		1				1	1							1													1	1
Eupithecia conterminata
Eupithecia denotata	1																																															1
Eupithecia distinctaria																1
Eupithecia dodoneata	1
Eupithecia egenaria											1																																					1	1
Eupithecia exiguata										1	1										1																											1
Eupithecia expallidata
Eupithecia extraversaria																																										1						1	1
Eupithecia gelidata
Eupithecia haworthiata																																																1
Eupithecia icterata	1				1			1			1					1					1		1																			1						1	1
Eupithecia immundata	1
Eupithecia impurata
Eupithecia indigata	1																																														1	1
Eupithecia innotata																																					1
Eupithecia intricata																												1																				1	1
Eupithecia inturbata											1					1
Eupithecia lanceata	1								1		1										1																											1	1
Eupithecia lariciata	1										1			1										1													1			1							1		1
Eupithecia linariata	1										1			1		1										1											1											1
Eupithecia millefoliata																																																1	1
Eupithecia nanata
Eupithecia orphnata
Eupithecia pimpinellata																																																1
Eupithecia plumbeolata	1																							1													1			1									1
Eupithecia pulchellata
Eupithecia pusillata																																																	1
Eupithecia pygmaeata
Eupithecia pyreneata	1																																																1
Eupithecia satyrata					1				1	1																																						1	1
Eupithecia selinata		1			1						1																															1							1
Eupithecia semigraphata																																																1
Eupithecia silenata
Eupithecia sinuosaria																					1																												1
Eupithecia subfuscata		1			1						1				1			1	1	1				1			1								1		1											1	1
Eupithecia subumbrata																																										1						1	1
Eupithecia succenturiata	1				1						1					1				1																	1
Eupithecia tantillaria	1									1	1			1						1				1							1			1		1			1							1	1	1	1
Eupithecia tenuiata																																																1	1
Eupithecia tripunctaria	1							1			1			1							1																											1	1
Eupithecia trisignaria
Eupithecia valerianata					1																																											1
Eupithecia venosata	1							1						1							1				1										1														1
Eupithecia veratraria
Eupithecia virgaureata	1										1			1										1															1			1							1
Eupithecia vulgata	1							1		1	1										1			1																						1	1
Euplagia quadripunctaria	1		1								1	1								1	1	1									1	1						1			1								1
Euplexia lucipara	1	1			1					1	1			1	1	1	1	1		1				1			1					1		1			1	1	1	1	1		1					1	1
Euproctis chrysorrhoea	1																							1																								1	1
Eupsilia transversa	1	1			1				1		1								1	1		1	1		1	1				1	1	1		1				1						1	1		1	1	1
Eurois occulta	1								1					1	1									1	1												1			1
Eustroma reticulata	1																			1																								1
Euthrix potatoria				1	1	1	1			1		1								1					1							1	1	1	1										1			1
Euxoa aquilina												1
Euxoa birivia
Euxoa decora																																																1
Euxoa nigricans	1																					1									1																	1	1
Euxoa nigrofusca
Euxoa obelisca									1														1																									1	1
Euxoa tritici																											1
Euxoa vitta																															1
Fagivorina arenaria
Falcaria lacertinaria	1						1	1		1				1					1		1					1							1														1
Furcula bicuspis	1		1		1		1	1																																							1		1
Furcula bifida	1																				1																				1						1	1
Furcula furcula																					1													1													1	1	1
Gandaritis pyraliata		1			1	1				1	1	1				1		1	1	1	1			1		1	1		1		1	1		1	1	1	1	1				1							1
Gastropacha quercifolia
Geometra papilionaria	1	1	1	1	1		1	1	1					1		1	1	1	1		1		1	1		1	1			1		1		1	1				1	1	1	1		1			1		1
Globia algae
Globia sparganii																										1
Gluphisia crenata										1																1										1											1
Gnophos furvata																					1	1									1
Gortyna flavago					1				1	1										1				1								1			1												1	1	1
Gracilathetis lepigone			1			1													1										1						1													1	1
Grammodes stolida
Graphiphora augur					1				1						1									1
Griposia aprilina	1
Gymnoscelis rufifasciata	1															1																																1	1
Gynaephora fascelina																																			1												1
Habrosyne pyritoides	1		1		1			1	1	1	1			1	1				1	1	1						1	1		1	1	1	1	1	1		1	1				1		1				1
Hada plebeja	1						1		1						1				1	1				1			1															1					1		1
Hadena albimacula
Hadena capsincola
Hadena compta									1														1					1	1									1
Hadena confusa																							1																										1
Hadena filograna
Hadena irregularis
Hadena perplexa																																			1
Harpyia milhauseri																				1	1										1			1											1		1
Hecatera bicolorata																								1
Hecatera dysodea
Helicoverpa armigera																																									1						1		1
Heliomata glarearia																					1	1								1
Heliothis adaucta
Heliothis maritima																																									1
Heliothis ononis
Heliothis viriplaca													1									1	1						1		1				1						1								1
Helotropha leucostigma																																										1
Hemaris fuciformis											1	1									1	1									1
Hemaris tityus																					1
Hemistola chrysoprasaria	1
Hemithea aestivaria	1	1			1											1		1	1	1										1								1											1
Hepialus humuli									1												1												1
Herminia grisealis	1	1	1			1	1	1			1					1		1	1													1		1			1												1
Herminia tarsicrinalis	1	1	1		1				1			1				1		1	1							1	1																						1
Herminia tarsipennalis	1	1			1			1		1									1															1		1	1			1			1				1	1	1
Heterogenea asella											1
Hoplodrina ambigua	1				1	1					1					1			1			1	1			1	1				1	1			1			1				1						1	1
Hoplodrina blanda	1			1	1	1	1	1		1	1		1	1		1	1			1		1	1	1				1	1						1	1							1	1	1				1
Hoplodrina octogenaria	1	1			1	1		1	1	1	1	1		1		1	1		1	1			1	1	1			1	1	1	1			1	1	1	1			1			1	1	1			1	1
Hoplodrina respersa	1		1			1						1				1	1								1						1			1	1	1	1						1					1	1
Hoplodrina superstes													1
Horisme corticata
Horisme tersata							1				1																				1																		1
Horisme vitalbata
Hydraecia micacea		1			1				1		1								1				1									1											1
Hydraecia ultima																																															1
Hydrelia flammeolaria	1	1						1		1	1			1	1	1			1		1										1						1												1
Hydrelia sylvata	1														1
Hydria cervinalis																					1	1									1																		1
Hydria undulata	1															1			1		1													1			1			1							1	1	1
Hydriomena furcata	1	1	1		1	1				1	1			1	1	1	1	1			1			1										1		1	1			1		1	1			1	1		1
Hydriomena impluviata								1			1								1	1																												1	1
Hydriomena ruberata
Hylaea fasciaria							1				1				1									1						1							1			1			1			1			1
Hyles euphorbiae													1								1					1			1						1						1
Hyles gallii																																1	1														1
Hypena crassalis	1	1							1						1	1																					1		1	1		1				1	1		1
Hypena obesalis																																											1
Hypena proboscidalis	1	1	1		1	1	1	1		1	1	1		1		1	1	1	1	1		1	1	1	1	1	1	1		1	1	1		1		1	1	1	1			1	1	1	1			1	1
Hypena rostralis	1								1																														1									1	1
Hypenodes humidalis															1																											1					1
Hypomecis punctinalis	1	1	1		1	1	1		1	1	1				1	1		1	1	1	1	1	1			1	1								1		1		1			1				1			1
Hypomecis roboraria	1	1	1		1	1	1		1	1	1	1				1		1	1		1		1	1	1	1	1			1		1		1		1	1	1		1			1				1
Hyppa rectilinea																																					1
Charanyca trigrammica	1	1	1		1		1			1			1		1				1	1		1	1			1	1								1	1			1		1	1							1
Charissa ambiguata																																																	1
Charissa glaucinaria
Charissa obscurata	1										1	1	1									1	1	1							1																	1	1
Charissa pullata																1
Charissa supinaria																															1
Chersotis cuprea																																													1
Chersotis margaritacea
Chersotis multangula																															1																	1
Chersotis rectangula
Chesias legatella
Chesias rufata
Chiasmia clathrata	1	1	1	1	1	1	1	1	1	1	1		1	1	1		1	1	1	1	1	1	1			1	1	1		1	1	1	1	1	1	1	1	1	1		1	1	1	1	1	1	1	1	1
Chilodes maritima			1
Chloantha hyperici																						1									1										1							1
Chlorissa cloraria													1							1
Chlorissa viridata																				1
Chloroclysta miata
Chloroclysta siterata	1						1			1	1								1												1			1	1												1	1	1
Chloroclystis v-ata	1									1	1			1		1			1																				1									1	1
Idaea aureolaria	1							1													1	1	1								1													1
Idaea aversata	1	1	1		1		1	1		1		1		1	1	1	1	1	1	1	1	1		1		1		1	1	1	1	1		1	1	1	1	1	1	1			1	1	1			1	1
Idaea biselata	1	1	1				1	1		1						1			1				1			1	1							1	1			1						1				1	1
Idaea contiguaria																																																	1
Idaea degeneraria																				1						1					1				1						1								1
Idaea deversaria																1				1				1												1				1
Idaea dilutaria																1										1	1																						1
Idaea dimidiata	1	1	1		1			1		1				1					1		1			1		1	1								1		1		1
Idaea emarginata		1		1					1												1														1
Idaea fuscovenosa										1																																						1
Idaea humiliata																	1						1			1		1	1		1				1
Idaea inquinata	1
Idaea laevigata
Idaea moniliata																															1
Idaea muricata	1							1					1								1					1		1			1
Idaea nitidata
Idaea obsoletaria
Idaea ochrata																				1	1							1			1								1
Idaea pallidata																					1
Idaea rubraria
Idaea rufaria	1																											1			1
Idaea rusticata												1																1
Idaea seriata																																																1
Idaea serpentata													1			1					1							1																				1	1
Idaea straminata					1																					1					1				1														1
Idaea subsericeata																										1
Idaea sylvestraria																										1									1														1
Idaea trigeminata
Idia calvaria																										1
Ipimorpha retusa				1	1			1											1																		1		1			1			1
Ipimorpha subtusa	1	1								1																									1
Isturgia arenacearia																												1	1						1														1
Isturgia murinaria													1																						1
Jodis lactearia									1	1																																							1
Jodis putata	1																	1																												1	1		1
Korscheltellus fusconebulosa	1				1					1																											1			1
Korscheltellus lupulina	1						1	1											1		1							1																	1
Lacanobia aliena																												1			1																	1
Lacanobia contigua	1																			1			1	1																									1
Lacanobia oleracea	1	1			1		1	1	1	1	1	1	1	1				1	1				1			1	1	1	1	1	1				1				1		1			1				1	1
Lacanobia suasa						1			1		1	1	1										1					1
Lacanobia thalassina	1	1			1			1	1		1		1	1	1				1	1			1												1					1						1	1	1	1
Lacanobia w-latinum	1				1		1		1			1						1				1	1	1		1		1			1				1						1							1	1
Lampropteryx otregiata															1
Lampropteryx suffumata	1							1	1		1								1					1																						1			1
Lamprosticta culta
Laothoe populi	1	1	1	1	1	1	1	1	1	1		1			1	1			1		1		1		1							1	1	1	1				1		1								1
Larentia clavaria
Lasiocampa quercus																																	1
Lasiocampa trifolii	1				1																1														1
Lasionhada proxima																								1																							1
Laspeyria flexula	1	1	1		1	1				1		1	1	1	1	1	1		1	1		1		1	1	1	1			1	1	1		1	1		1	1	1	1	1							1	1
Lateroligia ophiogramma																																												1					1
Lenisa geminipuncta					1				1
Leucania comma	1				1			1	1					1	1																											1					1		1
Leucania obsoleta													1		1													1
Leucodonta bicoloria	1	1						1											1		1	1					1			1																1	1		1
Leucoma salicis																					1
Ligdia adustata	1	1	1		1	1		1	1	1	1	1	1	1		1			1		1	1							1		1		1	1	1			1			1			1	1				1
Lithophane consocia
Lithophane furcifera	1							1						1																																	1
Lithophane lamda																																															1
Lithophane ornitopus	1										1								1	1		1				1					1	1		1													1	1	1
Lithophane semibrunnea																										1
Lithophane socia	1							1	1	1				1					1																												1	1	1
Lithosia quadra							1					1					1		1							1				1	1	1		1							1						1		1
Lithostege farinata
Lithostege griseata
Litoligia literosa													1
Lobophora halterata	1							1						1							1		1																								1		1
Lomaspilis marginata	1	1	1		1		1	1	1	1	1	1		1	1	1	1	1	1		1	1	1			1	1			1		1	1	1	1	1		1	1			1			1	1	1	1	1
Lomographa bimaculata	1	1							1	1	1										1																										1		1
Lomographa temerata	1						1		1	1	1					1	1		1	1	1									1				1						1							1		1
Luperina nickerlii
Luperina testacea	1				1														1			1							1		1				1			1							1			1
Luteohadena luteago	1																											1	1						1
Lycia hirtaria	1										1			1									1			1	1				1			1					1					1	1	1		1
Lycia isabellae
Lycia pomonaria																											1
Lycia zonaria
Lycophotia porphyrea					1				1																1												1		1	1						1
Lygephila craccae													1									1
Lygephila ludicra
Lygephila lusoria
Lygephila pastinum										1			1			1				1					1						1				1							1					1		1
Lygephila viciae						1					1																								1														1
Lymantria dispar	1										1	1									1	1				1					1			1	1				1								1	1	1
Lymantria monacha	1		1		1				1		1	1					1	1			1			1	1	1	1				1			1		1	1		1				1	1		1	1	1	1
Lythria cruentaria																						1
Lythria purpuraria																																																	1
Macaria alternata	1				1	1		1	1	1	1	1					1		1	1	1	1	1			1	1	1	1				1	1	1				1					1	1			1	1
Macaria artesiaria
Macaria brunneata	1				1	1		1	1	1						1								1						1			1		1		1			1						1	1
Macaria liturata	1				1					1	1						1			1	1		1	1	1	1				1	1		1	1	1	1	1	1		1				1		1			1
Macaria notata	1	1			1	1			1	1	1	1		1		1			1		1		1								1		1						1	1									1
Macaria signaria	1								1		1					1					1													1						1						1
Macaria wauaria	1				1					1	1					1							1								1				1					1									1
Macdunnoughia confusa	1							1			1	1	1	1					1	1		1	1				1				1				1						1				1				1
Macroglossum stellatarum	1							1	1		1										1	1					1			1	1		1						1					1		1	1
Macrochilo cribrumalis					1					1									1
Macrothylacia rubi	1		1		1	1	1	1	1	1	1	1		1						1	1	1					1	1		1			1	1	1				1		1								1
Malacosoma castrensis
Malacosoma neustria	1									1						1					1			1		1							1	1	1
Mamestra brassicae	1							1	1	1	1	1	1	1		1			1				1	1		1	1			1					1		1	1	1		1								1
Martania taeniata
Meganola albula					1					1																									1
Meganola strigula	1										1					1																		1
Meganola togatulalis
Melanchra persicariae	1							1	1		1			1		1	1	1				1	1				1			1				1		1	1	1		1			1	1		1			1
Melanthia procellata	1										1																								1
Mesapamea secalella																			1
Mesapamea secalis	1							1	1		1		1	1			1			1			1			1	1									1							1		1			1	1
Mesogona acetosellae																						1		1
Mesogona oxalina
Mesoleuca albicillata	1	1	1						1		1										1									1					1	1				1									1
Mesoligia furuncula							1				1								1	1			1					1	1		1				1														1
Mesotype didymata	1							1						1																				1
Mesotype parallelolineata								1			1			1											1
Mesotype verberata
Miltochrista miniata	1									1	1	1					1			1	1					1				1	1	1		1	1		1	1	1										1
Mimas tiliae	1								1		1					1			1	1	1	1	1			1						1	1	1				1			1							1	1
Minoa murinata	1							1										1			1					1	1			1									1					1					1
Minucia lunaris	1
Mniotype adusta									1
Mniotype satura	1						1		1		1													1		1			1			1					1	1		1			1	1			1	1	1
Moma alpium	1				1																																				1						1
Mormo maura
Mythimna albipuncta	1				1		1		1	1	1		1	1		1			1	1		1	1	1		1	1	1		1	1	1			1						1			1			1	1	1
Mythimna andereggii
Mythimna conigera	1				1		1	1	1	1	1			1		1			1	1				1			1					1			1			1				1		1				1	1
Mythimna ferrago	1		1						1		1	1				1	1		1	1				1				1							1		1	1	1		1	1		1				1	1
Mythimna impura	1	1	1	1	1	1	1		1	1			1	1	1				1					1		1		1		1	1			1	1		1					1						1	1
Mythimna l-album	1	1							1		1		1	1		1							1															1	1									1	1
Mythimna pallens	1	1	1	1	1	1		1	1	1	1	1	1	1		1			1	1		1						1	1		1	1			1		1	1	1										1
Mythimna pudorina	1		1		1					1				1					1							1		1				1			1							1						1	1
Mythimna sicula																1			1			1									1									1								1	1
Mythimna straminea
Mythimna turca	1				1																					1								1	1
Mythimna vitellina																																									1								1
Naenia typica									1
Noctua comes	1		1			1	1	1		1	1	1		1				1				1	1						1		1	1			1	1	1				1							1	1
Noctua fimbriata	1		1		1					1	1	1								1		1	1		1				1		1	1			1						1			1				1	1
Noctua interjecta	1																																		1
Noctua interposita											1					1			1	1		1				1																							1
Noctua janthe
Noctua janthina	1	1							1	1	1	1	1					1				1	1			1	1		1	1	1	1			1			1			1						1	1	1
Noctua orbona																											1																	1				1
Noctua pronuba	1	1	1	1	1	1		1	1	1	1	1	1	1	1	1		1	1	1		1	1	1		1	1		1	1	1	1		1	1		1	1	1		1			1	1	1		1	1
Nola aerugula
Nola cicatricalis
Nola confusalis	1							1			1																							1												1		1	1
Nola cristatula
Nola cucullatella	1															1																			1
Nonagria typhae	1								1																																								1
Nothocasis sertata																																		1		1							1			1			1
Notodonta dromedarius	1		1								1								1	1	1								1	1		1						1		1	1							1	1
Notodonta torva							1
Notodonta tritophus	1										1																								1						1						1		1
Notodonta ziczac	1						1	1		1	1	1									1			1								1						1			1	1					1		1
Nudaria mundana	1																														1																	1
Nycteola asiatica	1																																																1
Nycteola revayana	1							1			1			1		1										1																	1					1
Odezia atrata	1						1		1																															1		1
Odonestis pruni																1																									1
Odontognophos dumetata
Odontopera bidentata	1						1		1	1	1									1				1									1	1		1							1			1			1
Odontosia carmelita	1								1	1																																					1
Ochropacha duplaris	1	1						1			1			1	1						1			1									1	1			1		1	1			1		1
Ochropleura plecta	1	1			1		1	1	1	1	1		1	1		1			1	1		1	1			1	1	1	1	1	1	1			1			1	1		1	1		1		1			1
Oligia fasciuncula	1							1						1
Oligia latruncula	1								1		1					1			1	1			1			1		1		1	1									1		1						1	1
Oligia strigilis	1	1	1		1	1	1	1	1		1	1		1	1	1	1		1	1			1	1		1	1	1		1						1					1		1					1	1
Oligia versicolor	1															1
Omphalophana antirrhinii
Operophtera brumata	1							1			1								1		1		1				1			1	1			1		1			1	1			1	1
Operophtera fagata																																		1
Opigena polygona											1			1								1		1					1																				1
Opisthograptis luteolata	1				1		1		1		1						1		1	1	1	1	1				1	1				1	1								1	1							1
Orgyia antiqua	1				1				1		1								1		1					1								1
Oria musculosa																												1
Orthonama obstipata
Orthonama vittata				1	1														1																							1
Orthosia cerasi	1								1		1			1					1			1	1								1	1		1				1			1			1	1		1		1
Orthosia cruda	1							1			1			1					1			1	1								1	1		1				1			1						1		1
Orthosia gothica	1							1	1		1			1					1	1		1	1		1	1	1				1	1		1		1		1			1		1	1	1	1	1	1	1
Orthosia gracilis	1							1			1			1																	1			1							1							1
Orthosia incerta	1							1	1		1			1					1	1						1					1			1				1								1		1	1
Orthosia miniosa																																		1							1						1
Orthosia opima									1																																						1
Orthosia populeti	1								1																							1															1		1
Ourapteryx sambucaria	1								1		1					1					1		1				1						1			1													1
Pabulatrix pabulatricula
Pachetra sagittigera	1								1															1
Pachycnemia hippocastanaria
Paidia rica
Panemeria tenebrata	1							1						1																																	1		1
Panolis flammea									1		1									1														1		1		1			1			1		1			1
Panthea coenobita	1								1											1					1									1			1										1		1
Papestra biren														1
Paracolax tristalis	1		1		1					1	1	1				1	1							1		1			1	1	1				1
Paradarisa consonaria	1										1			1																				1
Parascotia fuliginaria	1										1																																				1	1	1
Parastichtis suspecta																										1																							1
Parectropis similaria	1				1						1					1				1	1					1				1																		1
Pareulype berberata																					1
Pasiphila debiliata	1																																							1							1		1
Pasiphila chloerata		1																			1																												1
Pasiphila rectangulata	1						1				1					1			1		1		1				1								1		1					1							1
Pechipogo strigilata	1													1												1								1
Pelosia muscerda																										1
Pelosia obtusa
Pelurga comitata	1								1				1								1																	1
Pennithera firmata	1																							1	1	1											1									1	1		1
Penthophera morio																										1
Perconia strigillaria									1
Peribatodes rhomboidaria	1	1		1				1	1	1	1	1		1		1		1		1	1	1		1		1	1	1	1	1	1	1		1	1	1			1	1	1		1		1	1		1	1
Peribatodes secundaria	1		1					1	1	1	1							1		1				1		1										1	1		1	1		1	1	1	1			1	1
Peridea anceps										1										1	1													1	1						1
Peridroma saucia
Perigrapha i-cinctum
Perizoma affinitata
Perizoma albulata														1	1						1			1																		1
Perizoma alchemillata	1	1	1	1	1		1	1		1	1	1		1	1	1	1	1	1		1		1	1			1	1			1	1		1	1	1	1			1		1	1	1	1	1		1	1
Perizoma bifaciata																																			1
Perizoma blandiata																					1																												1
Perizoma flavofasciata											1										1		1																			1
Perizoma hydrata	1										1																																						1
Perizoma lugdunaria
Petrophora chlorosata	1								1	1											1
Phalera bucephala	1	1	1		1	1	1	1	1	1					1	1			1		1	1		1	1	1	1			1	1	1		1	1		1	1		1									1
Pheosia gnoma	1						1		1	1					1						1														1					1							1		1
Pheosia tremula	1	1	1	1	1	1	1	1	1	1				1	1						1			1		1						1		1	1						1			1				1	1
Phibalapteryx virgata
Phigalia pilosaria	1																				1	1	1								1			1					1		1
Philereme transversata	1										1					1																																	1
Philereme vetulata	1										1					1					1					1			1																			1	1
Phlogophora meticulosa	1									1	1		1				1		1	1		1	1			1	1			1	1			1				1			1								1
Phlogophora scita
Photedes captiuncula
Photedes extrema																										1
Photedes fluxa	1	1	1		1			1	1	1	1	1	1	1			1							1								1			1													1	1
Photedes minima										1					1																											1
Photedes morrisii
Phragmataecia castaneae																										1
Phragmatobia fuliginosa	1	1	1	1	1	1	1	1	1	1	1	1	1	1	1		1	1	1	1	1	1		1		1	1	1	1	1	1	1		1	1	1		1	1		1	1	1	1	1		1	1	1
Phyllodesma ilicifolia
Phyllodesma tremulifolia									1												1												1														1		1
Phyllophila obliterata
Phymatopus hecta	1								1					1							1																1			1
Phytometra viridaria						1																						1							1													1	1
Plagodis dolabraria	1		1		1		1				1	1				1				1	1									1		1		1				1	1								1		1
Plagodis pulveraria	1										1																						1								1					1	1		1
Plemyria rubiginata	1								1	1										1	1
Plusia festucae					1				1				1																																		1		1
Plusia putnami																																										1
Poecilocampa populi											1						1		1		1										1			1					1	1			1
Polia bombycina					1											1								1	1												1			1		1						1	1
Polia hepatica					1									1			1																				1			1							1
Polia nebulosa	1	1			1				1		1					1				1				1				1			1						1			1	1								1
Polia serratilinea
Polychrysia moneta															1
Polymixis flavicincta
Polymixis polymita
Polymixis xanthomista																						1	1								1
Polyploca ridens																					1										1
Polypogon tentacularia		1			1					1	1				1											1					1				1							1
Proserpinus proserpina																																																1
Protolampra sobrina					1
Protoschinia scutosa																																																	1
Pseudeustrotia candidula	1				1								1															1			1				1													1	1
Pseudoips prasinana	1										1	1		1																	1									1	1							1	1
Pseudopanthera macularia	1							1										1		1	1	1				1	1				1	1	1						1
Pseudoterpna pruinata					1																1
Pterapherapteryx sexalata		1			1										1																											1
Pterostoma palpina	1		1	1	1		1	1		1	1							1	1		1			1		1	1			1	1	1			1			1			1				1			1
Ptilodon capucina	1	1	1	1	1		1			1	1	1			1		1	1			1					1	1			1		1		1		1	1		1	1		1	1						1
Ptilodon cucullina	1		1			1			1	1	1	1				1		1		1	1					1					1					1	1							1				1	1
Ptilophora plumigera																					1										1			1												1
Pungeleria capreolaria																																											1						1
Pyrrhia purpura
Pyrrhia umbra	1								1		1					1							1								1							1										1	1
Rheumaptera hastata
Rheumaptera subhastata
Rhizedra lutosa		1						1																		1																					1		1
Rhodostrophia vibicaria	1				1	1										1	1				1	1				1		1			1			1	1		1	1										1	1
Rhyacia lucipeta																																																1
Rhyacia simulans
Rivula sericealis	1	1	1		1	1	1	1	1	1	1			1	1	1	1	1	1						1	1	1	1				1		1	1	1		1	1			1	1	1		1	1	1	1
Rusina ferruginea	1	1	1		1	1		1		1	1	1		1	1	1	1	1		1				1	1	1	1			1	1			1	1	1	1		1	1		1	1			1		1	1
Sabra harpagula						1					1	1								1		1					1			1		1	1
Saturnia pavonia									1										1														1	1							1
Saturnia pavoniella
Saturnia pyri																																									1
Scoliopteryx libatrix	1		1		1				1		1			1					1								1					1		1					1
Scopula corrivalaria
Scopula decorata																																			1
Scopula floslactata	1								1					1	1						1																			1									1
Scopula immorata	1	1	1		1	1	1	1		1	1		1	1	1	1			1	1	1							1			1	1			1				1			1		1					1
Scopula immutata	1				1		1	1	1					1					1											1
Scopula incanata																												1
Scopula marginepunctata	1							1			1		1	1							1	1	1					1			1				1													1	1
Scopula nigropunctata	1				1			1						1							1		1									1		1	1														1
Scopula ornata	1							1						1							1			1			1								1				1		1						1	1	1
Scopula rubiginata										1												1						1	1						1									1
Scopula ternata															1																									1
Scopula umbelaria									1
Scopula virgulata													1													1																		1
Scotochrosta pulla
Scotopteryx bipunctaria	1										1		1								1	1									1				1														1
Scotopteryx coarctaria																																									1
Scotopteryx chenopodiata	1	1	1	1	1	1	1	1		1	1	1	1	1	1	1	1	1	1	1	1	1		1			1			1	1	1			1				1			1		1	1			1	1
Scotopteryx luridata	1				1
Scotopteryx moeniata	1											1				1					1
Scotopteryx mucronata
Sedina buettneri
Selenia dentaria	1	1	1	1			1		1		1	1		1				1		1	1						1					1	1											1	1	1			1
Selenia lunularia	1										1										1												1
Selenia tetralunaria	1	1	1		1			1	1		1	1	1	1	1		1		1		1	1		1		1	1			1		1	1	1		1	1	1	1		1		1
Selidosema brunnearia
Selidosema plumaria																																																	1
Setina irrorella
Schrankia costaestrigalis														1
Schrankia taenialis
Sideridis kitti
Sideridis lampra																						1
Sideridis reticulata									1		1											1						1							1
Sideridis rivularis		1			1				1																							1			1												1
Sideridis turbida																										1
Simplicia rectalis
Simyra albovenosa				1	1																																		1								1		1
Simyra nervosa
Siona lineata	1	1	1		1		1	1		1			1	1	1			1	1	1	1	1	1			1	1			1	1				1	1			1	1	1	1	1	1					1
Smerinthus ocellatus	1				1			1	1	1					1				1		1											1	1
Spaelotis ravida
Spargania luctuata									1															1
Spatalia argentina						1						1														1									1						1
Sphinx ligustri	1						1		1											1								1	1				1		1						1	1					1		1
Sphinx pinastri	1	1	1	1	1	1	1		1	1	1	1	1		1	1	1	1	1	1	1	1	1	1	1	1				1	1		1	1	1	1	1	1	1		1			1		1	1		1
Sphrageidus similis	1		1		1			1				1					1									1													1
Spilarctia lutea	1	1	1		1	1		1				1						1			1			1	1	1				1		1		1	1			1	1								1	1	1
Spilosoma lubricipeda	1	1	1		1		1	1	1	1	1		1	1	1		1		1	1	1	1		1		1	1	1				1		1	1			1	1			1		1		1	1		1
Spilosoma urticae
Spodoptera exigua
Staurophora celsia																										1
Stauropus fagi	1	1									1									1				1	1					1	1	1		1	1	1		1			1		1						1
Stegania cararia
Stegania dilectaria
Sunira circellaris	1										1											1									1							1							1		1	1	1
Syngrapha ain
Syngrapha interrogationis
Synopsia sociaria																	1																								1
Tephronia sepiaria
Tethea ocularis							1														1
Tethea or	1									1	1			1	1			1	1	1	1					1						1	1				1										1	1
Tetheella fluctuosa	1				1									1			1							1									1				1			1
Thalera fimbrialis	1					1										1					1						1								1														1
Thalpophila matura	1				1					1			1							1				1		1					1				1						1								1
Thaumetopoea processionea																			1
Thera britannica	1														1
Thera cognata
Thera juniperata																					1		1
Thera obeliscata	1				1					1	1													1	1														1								1		1
Thera variata	1								1	1	1				1					1														1			1			1			1			1		1	1
Thera vetustata
Therapis flavicaria											1
Theria rupicapraria																															1
Thetidia smaragdaria												1	1								1							1							1
Tholera cespitis	1	1			1													1	1						1				1		1				1				1			1					1		1
Tholera decimalis	1				1		1	1	1					1	1	1	1		1	1		1				1			1	1	1				1	1		1	1			1	1	1	1		1		1
Thumatha senex		1		1	1		1			1				1	1				1																1							1					1
Thyatira batis	1	1	1	1			1		1	1	1			1				1	1	1	1				1					1		1	1	1	1	1	1	1	1		1	1		1			1	1
Tiliacea aurago	1										1																							1				1									1	1	1
Tiliacea citrago											1																																					1
Timandra comae	1	1	1		1	1		1	1	1	1			1	1	1	1		1	1		1			1	1			1		1	1		1	1	1	1		1		1		1	1					1
Trachea atriplicis	1		1		1						1	1	1			1	1		1	1							1			1					1	1	1		1	1	1			1					1
Trichiura crataegi	1						1													1	1	1													1		1
Trichopteryx carpinata							1			1									1		1		1								1																1
Trichopteryx polycommata
Triodia sylvina					1		1		1		1								1	1	1	1					1		1		1	1			1		1		1							1		1	1
Triphosa dubitata	1							1	1		1					1							1								1						1		1										1
Trisateles emortualis										1	1				1	1											1				1									1				1			1	1	1
Tyria jacobaeae
Tyta luctuosa													1									1	1				1	1	1												1								1
Valeria oleagina																											1														1
Venusia blomeri
Venusia cambrica
Violaphotia molothina
Watsonalla binaria	1									1	1										1	1		1		1			1		1		1	1	1						1			1	1		1
Watsonalla cultraria	1										1						1			1		1									1			1		1		1					1				1	1
Watsonarctia casta																					1										1
Xanthia gilvago
Xanthia togata																						1	1	1		1					1							1								1	1		1
Xanthorhoe biriviata	1							1	1		1			1			1				1													1					1						1				1
Xanthorhoe designata	1				1			1			1								1		1		1
Xanthorhoe ferrugata	1		1	1	1				1		1	1		1					1		1		1	1			1				1			1		1		1	1					1	1				1
Xanthorhoe fluctuata	1				1		1	1	1		1	1		1		1		1	1		1			1		1					1						1									1	1	1	1
Xanthorhoe incursata
Xanthorhoe montanata	1	1	1		1					1	1			1	1	1					1			1												1				1		1						1	1
Xanthorhoe quadrifasiata	1		1		1						1					1					1		1													1	1		1				1	1					1
Xanthorhoe spadicearia	1	1		1	1		1	1	1	1	1			1	1		1	1		1	1		1	1			1				1			1	1	1			1			1	1	1		1			1
Xestia agathina
Xestia ashworthii
Xestia baja	1	1	1		1		1		1	1	1	1		1		1	1	1	1	1		1	1	1		1			1		1				1	1	1		1				1			1			1
Xestia castanea
Xestia c-nigrum	1	1	1		1		1	1	1	1	1	1	1	1		1	1	1	1	1		1	1	1		1	1	1	1	1	1	1		1	1	1	1	1	1	1	1	1	1	1	1	1	1	1	1
Xestia collina
Xestia ditrapezium	1				1			1		1	1			1			1	1	1				1	1			1			1	1			1		1	1			1			1	1	1			1	1
Xestia sexstrigata	1	1			1		1	1		1				1				1	1	1															1		1	1				1							1
Xestia speciosa
Xestia stigmatica			1		1					1	1					1			1				1	1						1	1										1								1
Xestia triangulum	1	1	1		1				1		1	1		1		1	1	1	1				1	1	1	1		1		1	1			1			1											1	1
Xestia xanthographa	1	1			1		1	1	1	1				1		1			1	1		1	1			1			1		1				1		1				1			1	1		1	1	1
Xylena solidaginis
Xylena vetusta	1																						1
Yezognophos dillucidaria
Yezognophos vittaria															1
Zanclognatha lunalis
Zanclognatha zelleralis																1	1
Zeuzera pyrina	1							1								1					1											1						1			1								1
[truncated: 243 more columns]

## Sheet: species traits
species	Wingspan	Overwintering stage	Voltinism	Migration	Flight period length	Trophic range	Host plant form	Larval sociality	Altitude range	Habitat range	Leaves	Flower/Seeds	Stems/Roots	Red list
Abraxas grossulariata	40	2	1	0	1	3	3	2	2	2	1	0	0	VU
Abraxas sylvata	38	3	1	0	2	3	4	1	2	2	1	0	0
Abrostola asclepiadis	33	3	1	0	2	1	1	1	2	2	1	0	0
Abrostola tripartita	30	3	2	0	2	1	1	1	3	2	1	0	0
Abrostola triplasia	34	3	2	0	2	1	1	1	3	1	1	0	0
Acasis appensata	22	3	1	0	1	1	1	1	2	1	0	1	0	VU
Acasis viretata	22	3	2	0	2	3	3	1	2	2	0	1	0
Acontia lucida	26	3	2	1	2	3	1	1	2	1	1	0	0
Acontia trabealis	21	3	2	0	2	1	1	1	3	1	1	0	0
Acosmetia caliginosa	22	3	1	0	1	1	1	1	2	3	1	0	0	NT
Acronicta aceris	31	3	2	0	2	3	4	1	3	2	1	0	0
Acronicta alni	37	3	2	0	2	3	4	1	3	2	1	0	0
Acronicta auricoma	38	3	2	0	3	3	3	1	3	1	1	0	0
Acronicta cuspis	41	3	2	0	2	1	4	1	3	3	1	0	0	VU
Acronicta euphorbiae	28	3	2	0	4	3	3	1	3	4	1	0	0	NT
Acronicta leporina	37	3	2	0	2	3	4	1	3	2	1	0	0
Acronicta megacephala	38	3	2	0	2	1	4	1	2	2	1	0	0
Acronicta menyanthidis	37	3	2	0	2	3	3	1	1	3	1	0	0	NT
Acronicta psi	37	3	2	0	2	3	4	1	3	2	1	0	0
Acronicta rumicis	37	3	2	0	3	3	3	1	3	2	1	0	0
Acronicta strigosa	27	3	1	0	2	2	4	1	3	1	1	0	0
Acronicta tridens	37	3	2	0	2	3	4	1	3	1	1	0	0	NT
Actebia praecox	37	2	1	0	1	3	3	1	2	1	1	0	0	NT
Actinotia polyodon	31	3	2	0	2	1	1	1	2	1	0	1	0
Actinotia radiosa	27	3	2	0	2	1	1	1	3	1	0	1	0	NT
Aedia funesta	33	2	1	0	2	1	1	1	2	2	1	0	0
Aethalura punctulata	27	3	2	0	3	1	3	1	2	4	1	0	0
Aglia tau	63	3	1	0	2	3	4	2	3	1	1	0	0
Agriopis aurantiaria	37	1	1	0	1	3	4	1	3	2	1	0	0
Agriopis bajaria	33	1	1	0	1	3	4	1	2	4	1	0	0
Agriopis leucophaearia	30	3	1	0	1	1	4	1	2	2	1	0	0
Agriopis marginaria	34	3	1	0	1	3	4	1	2	2	1	0	0
Agrius convolvuli	99	3	2	1	3	3	1	1	3	1	1	0	0
Agrochola helvola	35	1	1	0	1	3	3	1	3	4	1	0	0
Agrochola humilis	33	1	1	0	1	2	1	1	2	1	1	0	0
Agrochola laevis	29	1	1	0	1	3	4	1	2	2	1	0	0
Agrochola litura	33	1	1	0	2	3	3	1	3	4	1	0	0
Agrochola lota	34	1	1	0	1	1	4	1	2	4	1	0	0
Agrochola lychnidis	34	2.5	1	0	3	3	4	1	2	2	1	0	0
Agrochola macilenta	31	2.5	1	0	3	3	4	1	3	2	0.5	0.5	0
Agrochola nitida	32	1	1	0	2	3	3	1	2	2	1	0	0
Agrotis bigramma	44	2	1	0	1	3	2	1	2	1	0.5	0	0.5
Agrotis cinerea	36	2	1	0	1	3	2	1	2	1	1	0	0
Agrotis clavis	36	2	1	0	2	3	1	1	2	2	1	0	0
Agrotis exclamationis	37	2	2	0	2	3	2	1	3	2	1	0	0
Agrotis ipsilon	45	2	2	0	3	3	2	1	3	2	1	0	0
Agrotis segetum	35	2	2	0	2	3	2	1	3	2	1	0	0
Agrotis vestigialis	36	2	1	0	1	3	2	1	2	2	1	0	0
Acherontia atropos	105	3	2	1	3	3	3	1	3	1	1	0	0
Achlya flavicornis	37	3	1	0	1	1	3	1	3	2	1	0	0	VU
Alcis deversata	45	2	1	0	1	3	4	1	3	2	1	0	0
Alcis jubata	25	2	1	0	2	1	5	1	2	2	1	0	0	CR
Alcis repandata	43	2	1	0	2	3	4	1	3	1	1	0	0
Aleucis distinctata	24	3	1	0	1	1	3	1	2	2	1	0	0
Allophyes oxyacanthae	41	1	1	0	1	2	3	1	3	1	1	0	0
Alsophila aceraria	29	2	1	0	2	3	4	1	2	2	1	0	0
Alsophila aescularia	32	3	1	0	1	3	4	1	3	2	1	0	0
Amata phegea	38	2	1	0	2	3	2	2	3	2	1	0	0	NT
Ammoconia caecimacula	43	1	1	0	1	0.5	1	1	3	2	0.5	0.5	0
Amphipoea fucosa	31	1	1	0	1	2	2	1	2	4	0.5	0	0.5
Amphipoea lucens	36	1	1	0	1	3	2	1	3	1	0.5	0	0.5
Amphipoea oculea	29	1	1	0	1	3	2	1	3	4	0.5	0	0.5
Amphipyra berbera	49	1	1	0	2	3	4	1	3	1	1	0	0
Amphipyra livida	39	1	1	0	2	3	3	1	2	2	1	0	0
Amphipyra perflua	49	1	1	0	1	3	4	1	2	3	1	0	0	NT
Amphipyra pyramidea	48	1	1	0	2	3	4	1	3	1	1	0	0
Amphipyra tragopoginis	31	1	1	0	2	3	1	1	3	1	1	0	0
Anaplectoides prasina	46	2	1	0	2	3	3	1	3	2	1	0	0
Anarta myrtilli	23	3	2	0	2	1	3	1	3	2	0.5	0.5	0
Anarta trifolii	31	3	2	0	3	3	1	1	2	1	1	0	0
Angerona prunaria	42	2	1	0	2	3	4	1	3	2	1	0	0
Anorthoa munda	41	3	1	0	1	3	4	1	2	1	1	0	0
Anticlea derivata	26	3	1	0	2	1	3	1	3	2	0.5	0.5	0
Anticollix sparsata	20	3	1	0	2	1	1	1	3	1	1	0	0
Antitype chi	36	1	1	0	1	3	3	1	2	2	1	0	0
Apamea anceps	39	2	1	0	2	2	2	1	3	2	1	0	0
Apamea crenata	40	2	1	0	2	2	2	1	3	2	0.5	0.5	0
Apamea epomidion	40	2	1	0	2	2	2	1	2	2	0.5	0.5	0
Apamea furva	36	2	1	0	1	1	2	1	3	2	1	0	0
Apamea illyria	33	2	1	0	1	2	2	1	2	2	1	0	0	NT
Apamea lateritia	46	2	1	0	2	2	2	1	3	2	1	0	0
Apamea lithoxylaea	46	2	1	0	2	2	2	1	2	4	1	0	0
Apamea monoglypha	49	2	1	0	1	2	2	1	3	3	1	0	0
Apamea oblonga	44	2	1	0	1	2	2	1	3	2	1	0	0
Apamea platinea	42	2	1	0	2	1	2	1	2	1	1	0	0	VU
Apamea remissa	36	2	1	0	2	2	2	1	3	3	0.5	0.5	0
Apamea rubrirena	45	2	1	0	1	2	2	1	1	2	1	0	0
Apamea scolopacina	31	1	1	0	1	3	2	1	2	2	0.5	0.5	0
Apamea sordens	37	2	1	0	2	2	2	1	3	2	1	0	0
Apamea sublustris	41	2	1	0	2	2	2	1	3	4	1	0	0
Apamea syriaca	44	2.32533	1	0	2	2.04649	2.5474	1	2.30045	1	0.729069	0.729069	0.729069
Apamea unanimis	31	2	1	0	1	2	2	1	2	2	1	0	0
Apeira syringaria	24	2	1	0	2	2	4	1	2	1	1	0	0
Aplocera plagiata	34	2	2	0	3	1	1	1	2	4	0.5	0.5	0
Aplocera praeformata	38	2	1	0	1	1	1	1	2	2	0.5	0.5	0
Apoda limacodes	23	2	1	0	2	3	4	1	3	1	1	0	0
Apocheima hispidaria	34	3	1	0	1	3	4	1	2	2	1	0	0
Aporophyla lutulenta	36	1	1	0	1	3	3	1	2	4	1	0	0
Apterogenum ypsillon	38	1	1	0	1	1	4	1	2	2	1	0	0
Arctia aulica	36	2	1	0	2	3	2	1	2	2	1	0	0	EN
Arctia caja	58	2	1	0	1	3	3	3	3	1	1	0	0
Arctia plantaginis	37	2	1	0	2	3	1	1	3	1	1	0	0	VU
Arctia villica	60	2	1	0	2	3	1	1	3	2	1	0	0	VU
Arctornis l-nigrum	49	2	1	0	2	3	4	1	2	1	1	0	0
Arenostola phragmitidis	33	1	1	0	1	1	2	1	2	1	0	0	1
Archanara dissoluta	30	1	1	0	1	1	2	1	2	2	0	0	1
Archanara neurica	27	1	1	0	1	1	2	1	2	2	0	0	1
Archiearis parthenias	35	3	1	0	1	1	4	1	3	2	0.5	0.5	0
Arichanna melanaria	38	2	1	0	2	1	3	1	3	1	1	0	0	NT
Artiora evonymaria	31	1	1	0	1	1	3	1	2	2	1	0	0
Ascotis selenaria	41	3	2	0	3	3	3	1	2	2	1	0	0
Aspitates gilvaria	30	2	1	0	1	3	3	1	2	2	1	0	0
Asteroscopus sphinx	44	1	1	0	1	3	4	1	2	1	1	0	0
Asthena albulata	18	3	2	0	2	3	3	1	2	1	1	0	0
Asthena anseraria	18	3	1	0	1	1	3	1	2	2	0	1	0	NT
Atethmia ambusta	27	1	1	0	2	1	4	1	2	1	0.5	0.5	0	VU
Atethmia centrago	34	1	1	0	1	1	4	1	2	1	0.5	0.5	0
Athetis furvula	27	2	1	0	1	2.04649	2.5474	1	2	1	1	0	0
Athetis gluteosa	28	2	1	0	2	2	1	1	2	1	1	0	0
Athetis pallustris	26	2	2	0	2	3	2	1	2	5	1	0	0
Atolmis rubricollis	31	3	1	0	3	1	5	1	3	1	1	0	0
Atypha pulmonaris	25	1	1	0	2	1	1	1	2	2	0.5	0.5	0
Auchmis detersa	45	2	2	0	2	1	3	1	2	1	1	0	0
Autographa bractea	39	2	1	0	2	3	1	1	2	2	1	0	0
Autographa buraetica	36	2	1	0	2	3	1	1	3	1	1	0	0
Autographa gamma	35	2	2	1	2	3	1	1	3	5	1	0	0
Autographa jota	38	2	1	0	2	3	3	1	2	1	1	0	0
Autographa pulchrina	38	2	1	0	2	3	3	1	3	2	1	0	0
Axylia putris	31	3	2	0	2	3	1	1	2	2	1	0	0
Bena bicolorana	39	2	1	0	2	1	4	1	2	1	1	0	0
Biston betularia	47	3	1	0	2	3	4	1	3	2	1	0	0
Biston strataria	48	3	1	0	1	3	4	1	2	2	1	0	0
Blepharita amica	44	1	1	0	2	3	3	1	2	1	1	0	0
Boudinotiana notha	34	3	1	0	1	1	3	1	2	2	1	0	0
Boudinotiana puella	30	3	1	0	1	1	4	1	1	1	0.5	0.5	0
Brachionycha nubeculosa	47	3	1	0	1	3	4	1	2	2	1	0	0
Brachylomia viminalis	32	1	1	0	1	1	4	1	3	2	1	0	0
Bryophila domestica	24	2	1	0	2	1	5	1	3	2	1	0	0
Bryophila ereptricula	24	2	1	0	1	1	5	1	1	2	1	0	0
Bryophila raptricula	24	2	1	0	1	1	5	1	2	2	1	0	0
Bupalus piniaria	35	3	1	0	2	2	4	1	3	4	1	0	0
Cabera exanthemata	27	3	2	0	3	2	4	1	3	2	1	0	0
Cabera pusaria	30	3	2	0	2	3	4	1	3	1	1	0	0
Calamia tridens	37	1	1	0	1	2	2	1	3	1	0.5	0	0.5
Calliergis ramosa	30	2	1	0	2	1	3	1	2	1	1	0	0
Callimorpha dominula	45	2	1	0	2	3	1	3	2	1	1	0	0
Calliteara abietis	44	2	1	0	2	1	4	1	2	1	1	0	0	EN
Calliteara pudibunda	50	3	1	0	2	3	4	3	3	2	1	0	0
Callopistria juventina	36	2	2	0	2	1	1	1	2	2	1	0	0
Calophasia lunula	26	3	2	0	2	1	1	2	2	2	1	0	0
Calymma communimacula	22	2	1	0	1	1	2.5474	1	2	1	0	0	0	NT
Calyptra thalictri	40	2	1	0	2	1	1	1	3	2	1	0	0	EN
Campaea margaritaria	42	2	2	0	3	3	4	1	2	1	1	0	0
Camptogramma bilineata	26	2	2	0	3	3	1	1	3	1	1	0	0
Caradrina clavipalpis	29	2	2	0	3	3	1	1	3	2	1	0	0
Caradrina gilva	32	2	1	0	2	3	1	1	3	1	1	0	0	NT
Caradrina kadenii	27	2	2	0	2	3	1	1	2	2	1	0	0
Caradrina morpheus	35	2	1	0	2	3	1	1	2	4	1	0	0
Caradrina selini	27	2	1	0	2	3	1	1	2	2	1	0	0
Caradrina terrea	31	2	1	0	1	3	1	1	2	2	1	0	0	NT
Carsia sororiata	23	1	1	0	1	1	3	1	2	1	1	0	0	VU
Cataclysme riguata	22	3	2	0	2	1	1	1	2	2	1	0	0
Catarhoe cuculata	25	3	2	0	2	1	1	1	2	1	0.5	0.5	0
Catarhoe rubidata	25	3	1	0	2	1	1	1	2	1	1	0	0
Catephia alchymista	42	3	1	0	2	1	3	1	2	4	1	0	0	NT
Catocala electa	69	1	1	0	1	1	4	1	3	1	1	0	0	NT
Catocala elocata	85	1	1	0	2	1	4	1	3	1	1	0	0	NT
Catocala fraxini	88	1	1	0	2	3	4	1	3	2	1	0	0
Catocala fulminea	56	1	1	0	1	1	4	1	3	2	1	0	0
Catocala nupta	81	1	1	0	2	1	4	1	3	3	1	0	0
Catocala promissa	56	1	1	0	1	1	4	1	2	2	1	0	0
Catocala puerpera	60	1	1	0	2	1	3	1	3	2	1	0	0	VU
Catocala sponsa	69	1	1	0	1	1	4	1	2	2	1	0	0
Celaena haworthii	26	1	1	0	1	2	2	1	3	1	0	0	1	VU
Cepphis advenaria	26	3	1	0	2	3	3	1	2	2	1	0	0
Ceramica pisi	38	3	2	0	2	3	1	1	3	2	1	0	0
Cerapteryx graminis	28	2	1	0	1	2	2	1	3	1	1	0	0
Cerastis leucographa	32	3	1	0	1	3	3	1	2	3	1	0	0
Cerastis rubricosa	36	3	1	0	2	3	3	1	3	4	1	0	0
Cerura erminea	64	3	1	0	3	1	4	1	3	1	1	0	0
Cerura vinula	64	3	1	0	3	1	3	2	3	1	1	0	0	VU
Cidaria fulvata	23	1	1	0	1	1	3	1	3	2	1	0	0
Cilix glaucata	25	3	2	0	3	1	3	1	2	1	1	0	0
Cirrhia icteritia	33	1	1	0	2	3	4	1	3	3	0.5	0.5	0
Cirrhia ocellaris	35	1	1	0	1	3	4	1	2	1	0.5	0.5	0
Cleoceris scoriacea	35	1	1	0	1	2	1	1	2	2	1	0	0	NT
Cleora cinctaria	32	3	1	0	2	3	3	1	3	4	1	0	0
Clostera anachoreta	33	3	2	0	3	1	3	1	2	1	1	0	0	VU
Clostera anastomosis	38	2	2	0	3	1	4	3	2	1	1	0	0	EN
Clostera curtula	33	3	2	0	3	1	3	2	2	1	1	0	0
Clostera pigra	24	3	2	0	2	1	3	2	3	1	1	0	0
Coenophila subrosea	39	2	1	0	1	3	3	1	2	1	1	0	0	NT
Coenotephria salicata	24	2	2	0	2	1	1	1	2	1	1	0	0
Colobochyla salicalis	27	3	1	0	1	1	4	1	3	3	1	0	0
Colocasia coryli	36	3	1	0	2	3	4	1	3	2	1	0	0
Colostygia olivata	24	2	1	0	1	1	1	1	2	2	1	0	0
Colostygia pectinataria	25	2	1	0	2	3	1	1	2	4	1	0	0
Colotois pennaria	43	1	1	0	1	3	4	1	3	2	1	0	0
Comibaena bajularia	30	2	1	0	2	1	4	1	2	4	0.5	0.5	0
Conistra erythrocephala	35	4	1	0	4	3	4	1	2	1	1	0	0
Conistra ligula	32	4	1	0	3	3	4	1	2	2	1	0	0
Conistra rubiginea	32	4	1	0	4	3	4	1	3	2	1	0	0
Conistra rubiginosa	34	4	1	0	3	3	3	1	3	2	1	0	0
Conistra vaccinii	31	4	1	0	3	3	4	1	3	2	1	0	0
Coranarta cordigera	23	3	1	0	1	1	3	1	2	1	1	0	0	EN
Coscinia cribraria	36	2	1	0	2	3	3	1	3	2	1	0	0	EN
Coscinia striata	36	2	1	0	2	3	1	1	2	1	1	0	0	EN
Cosmia affinis	31	1	1	0	1	1	4	1	2	2	1	0	0
Cosmia diffinis	32	1	1	0	1	1	4	1	2	3	1	0	0
Cosmia pyralina	31	1	1	0	1	3	4	1	2	2	1	0	0
Cosmia trapezina	29	1	1	0	1	3	4	1	2	2	1	0	0
Cosmorhoe ocellata	23	2	2	0	2	1	1	1	3	4	1	0	0
Cosmotriche lobulina	41	2	1	0	2	1	4	1	2	1	1	0	0	VU
Cossus cossus	70	2	1	0	2	3	4	1	3	2	0	0	1
Costaconvexa polygrammata	22	3	2	1	3	1	1	1	2	2	1	0	0
Craniophora ligustri	34	3	2	0	2	2	4	1	3	1	1	0	0
Crocallis elinguaria	41	2	1	0	1	3	4	1	3	1	1	0	0
Cryphia algae	24	2	1	0	1	1	5	1	2	2	1	0	0
Cryphia fraudatricula	26	2	1	0	2	1	5	1	2	4	1	0	0
Cryphia receptricula	22	2	1	0	1	1	5	1	2	2	1	0	0
Crypsedra gemmea	38	1	1	0	2	2	2	1	2	2	0.5	0	0.5
Cucullia absinthii	39	3	1	0	2	1	1	2	3	4	0	1	0
Cucullia artemisiae	39	3	1	0	2	1	1	1	2	2	0	1	0
Cucullia asteris	47	3	1	0	2	1	1	1	2	2	1	0	0	VU
Cucullia campanulae	44	3	1	0	2	1	1	1	3	1	0.5	0.5	0	NT
Cucullia fraudatrix	37	3	1	0	2	1	1	1	2	1	0	1	0	NT
Cucullia chamomillae	44	3	1	0	1	2	1	1	2	4	0.5	0.5	0
Cucullia lactucae	46	3	1	0	2	2	1	1	2	4	0.5	0.5	0
Cucullia lucifuga	46	3	1	0	1	2	1	1	2	2	0.5	0.5	0
Cucullia lychnitis	37	3	1	0	2	1	1	1	3	1	0.5	0.5	0
Cucullia prenanthis	38	3	1	0	1	1	1	1	2	2	0.5	0.5	0
Cucullia scopariae	31	3	1	0	1	1	1	1	2	1	0	1	0	RE
Cucullia scrophulariae	40	3	1	0	2	1	1	2	3	1	0	1	0
Cucullia tanaceti	41	3	2	0	2	2	1	1	2	2	0	1	0	VU
Cucullia thapsiphaga	41	3	1	0	2	1	1	1	2	1	0	1	0
Cucullia umbratica	47	3	1	0	2	2	5	1	3	2	1	0	0
Cucullia verbasci	47	3	1	0	1	1	1	2	2	4	0.5	0.5	0
Cybosia mesomella	29	2	1	0	2	3	5	1	3	1	1	0	0
Cyclophora albiocellaria	23	3	2	0	2	1	4	1	2	2	1	0	0
Cyclophora albipunctata	24	3	2	0	2	1	4	1	3	3	1	0	0
Cyclophora annularia	23	3	2	0	2	1	4	1	2	1	1	0	0
Cyclophora linearia	25	3	2	0	2	1	4	1	3	1	1	0	0
Cyclophora pendularia	25	3	2	0	2	1	4	1	2	1	1	0	0
Cyclophora porata	24	3	2	0	2	1	3	1	2	2	1	0	0
Cyclophora punctaria	26	3	2	0	3	1	4	1	2	2	1	0	0
Cyclophora quercimontaria	22	3	2	0	3	1	3	1	2	2	1	0	0
Cyclophora ruficiliaria	27	3	2	0	3	1	3	1	2	2	1	0	0
Cymatophorina diluta	32	1	1	0	2	1	4	1	2	2	1	0	0
Dasypolia templi	37	4	1	0	3	2	1	1	3	2	0	0.5	0.5
Deilephila elpenor	57	3	2	0	3	3	1	2	3	1	1	0	0
Deilephila porcellus	47	3	1	0	2	3	1	1	3	2	0.5	0.5	0
Deileptenia ribeata	39	2	1	0	2	3	4	1	3	1	1	0	0
Deltote bankiana	23	3	1	0	2	2	2	1	2	2	1	0	0
Deltote deceptoria	25	3	1	0	2	2	2	1	2	1	1	0	0
Deltote pygarga	29	3	1	0	2	2	2	1	2	2	1	0	0
Deltote uncula	23	3	1	0	2	1	2	1	2	1	1	0	0
Dendrolimus pini	61	2	1	0	2	1	4	1	2	2	1	0	0
Denticucullus pygmina	23	2	1	0	2	3	2	1	2	2	0	0	1
Diacrisia purpurata	46	2	1	0	2	3	3	1	2	1	1	0	0	VU
Diacrisia sannio	41	2	1	0	2	3	1	1	3	1	1	0	0
Diachrysia chrysitis	34	2	2	0	3	2	1	2	2	2	1	0	0
Diachrysia chryson	44	2	1	0	2	2	1	1	3	2	1	0	0	VU
Diachrysia stenochrysis	31	2	2	0	3	2	1	1	2	2	1	0	0
Diachrysia zosimi	33	2	2	0	3	1	1	1	3	1	1	0	0	NT
Diaphora luctuosa	32	3	1	0	3	3	1	1	2	1	1	0	0	CR
Diaphora mendica	32	3	1	0	2	3	3	1	3	1	1	0	0
Diarsia brunnea	37	2	1	0	2	3	3	1	3	2	1	0	0
Diarsia dahlii	36	2	1	0	1	3	3	1	3	2	1	0	0
Diarsia florida	34	2	1	0	1	3	3	1	2	1	1	0	0
Diarsia mendica	31	2	1	0	2	3	3	1	3	2	1	0	0
Diarsia rubi	30	2	2	0	2	3	3	1	2	2	1	0	0
Dicranura ulmi	38	3	1	0	2	1	4	1	2	2	1	0	0	VU
Dicycla oo	31	1	1	0	2	1	4	1	2	1	1	0	0
Dichagyris candelisequa	42	2	1	0	1	3	2	1	2	2	1	0	0	VU
Dichagyris forcipula	39	2	1	0	2	3	1	1	3	1	1	0	0	VU
Dichagyris musiva	42	2	1	0	2	3	1	1	3	2	1	0	0	VU
Dichagyris signifera	37	2	1	0	2	3	2	1	3	1	1	0	0
Dichonia convergens	37	1	1	0	1	1	4	1	2	4	1	0	0
Diloba caeruleocephala	41	1	1	0	1	3	4	2	2	1	1	0	0
Drepana curvatula	34	3	2	0	2	1	4	1	2	2	1	0	0	VU
Drepana falcataria	34	3	2	0	3	3	3	1	3	2	1	0	0
Drymonia dodonaea	38	3	1	0	3	1	4	2	2	1	1	0	0
Drymonia obliterata	36	3	1	0	1	1	3	2	2	1	1	0	0	NT
Drymonia querna	37	3	2	0	3	1	3	1	2	2	1	0	0	VU
Drymonia ruficornis	37	3	1	0	2	1	4	2	2	2	1	0	0	NT
Dryobotodes eremita	31	1	1	0	1	1	4	1	2	4	1	0	0
Dypterygia scabriuscula	32	2	2	0	2	3	1	1	2	2	1	0	0
Dysauxes ancilla	26	2	1	0	2	3	5	1	3	2	1	0	0	NT
Dyscia conspersaria	31	2	1	0	1	3	1	1	2	2	1	0	0	NT
Dysgonia algira	35	3	2	1	2	3	3	1	3	2	1	0	0
Dysstroma citrata	30	1	1	0	1	3	4	1	3	2	1	0	0
Dysstroma infuscata	28	2	2	0	2	1	3	1	1	1	1	0	0	NT
Dysstroma truncata	30	2	2	0	2	3	4	1	3	3	1	0	0
Earias clorana	20	3	2	0	2	1	3	1	3	2	1	0	0
Earias vernana	21	3	2	0	2	1	3	1	2	2	1	0	0
Earophila badiata	28	3	1	0	1	1	3	1	3	1	0.5	0.5	0
Ecliptopera capitata	23	3	2	0	2	1	1	1	3	2	0.5	0.5	0
Ecliptopera silaceata	26	3	2	0	2	2	1	1	3	2	1	0	0
Ectropis crepuscularia	34	3	2	0	4	3	4	1	3	3	1	0	0
Egira conspicillaris	37	3	1	0	2	3	3	1	2	2	1	0	0
Eilema complana	33	2	1	0	2	3	5	1	3	2	1	0	0
Eilema depressa	30	2	1	0	2	1	5	1	3	1	1	0	0
Eilema griseola	32	2	1	0	2	1	5	1	2	1	1	0	0
Eilema lurideola	33	2	1	0	2	1	5	1	3	2	1	0	0
Eilema lutarella	25	2	1	0	2	3	5	1	2	2	1	0	0
Eilema palliatella	34	2	1	0	1	3	5	1	2	1	1	0	0	VU
Eilema pseudocomplana	33	2	1	0	1	3	5	1	3	1	1	0	0	NT
Eilema pygmaeola	25	2	2	0	2	3	5	1	2	1	1	0	0	VU
Eilema sororcula	25	3	2	0	2	1	5	1	2	2	1	0	0
Elaphria venustula	21	3	1	0	2	3	3	1	2	2	0.5	0.5	0
Electrophaes corylata	25	3	1	0	1	3	3	1	3	2	1	0	0
Ematurga atomaria	26	3	2	0	2	3	3	1	3	4	1	0	0
Enargia paleacea	43	1	1	0	2	1	3	1	2	2	1	0	0
Endromis versicolora	60	3	1	0	1	2	4	3	3	2	1	0	0	VU
Ennomos alniaria	37	1	1	0	2	3	4	1	2	2	1	0	0
Ennomos autumnaria	46	1	1	0	2	3	4	1	2	2	1	0	0
Ennomos erosaria	35	1	1	0	2	3	4	1	3	4	1	0	0
Ennomos fuscantaria	39	1	1	0	2	1	4	1	2	2	1	0	0
Ennomos quercinaria	33	1	1	0	2	3	4	1	3	1	1	0	0
Entephria caesiata	30	2	1	0	1	3	4	1	2	3	1	0	0
Entephria infidaria	30	2	1	0	2	3	1	1	2	4	1	0	0	VU
Epilecta linogrisea	37	2	1	0	2	3	1	1	2	2	1	0	0
Epione repandaria	25	1	2	0	2	2	4	1	3	3	1	0	0
Epione vespertaria	25	1	1	0	2	2	3	1	3	3	1	0	0
Epipsilia latens	36	2	1	0	1	2	2	1	2	1	1	0	0	NT
Epirrhoe alternata	24	3	2	0	2	1	1	1	3	3	1	0	0
Epirrhoe galiata	23	3	2	0	2	1	1	1	3	4	0	1	0
Epirrhoe hastulata	21	3	2	0	2	1	1	1	2	2	0	1	0	NT
Epirrhoe molluginata	27	3	2	0	2	1	1	1	2	2	1	0	0
Epirrhoe rivata	26	3	2	0	2	1	1	1	3	1	1	0	0
Epirrhoe tristata	23	3	2	0	2	1	1	1	3	2	0.5	0.5	0
Epirrita autumnata	35	1	1	0	1	3	4	1	3	1	1	0	0
Epirrita dilutata	36	1	1	0	1	3	4	1	2	2	1	0	0
Epirrita christyi	32	1	1	0	1	3	4	1	2	2	1	0	0
Episema glaucina	32	2	1	0	2	3	1	1	2	1	0.5	0	0.5
Erannis defoliaria	39	1	1	0	2	3	4	1	3	2	1	0	0
Eremobia ochroleuca	31	1	2	0	2	2	2	1	2	1	0.5	0.5	0
Eriogaster lanestris	37	3	1	0	2	3	4	3	3	1	1	0	0	VU
Eriopygodes imbecilla	26	2	1	0	2	3	1	1	1	2	1	0	0
Eublemma parva	14	3	2	0	3	2	1	1	2	1	0	1	0
Eublemma purpurina	30	3	1	0	1	1	1	1	2	1	0	1	0
Eucarta virgo	31	3	2	0	2	3	1	1	2	3	1	0	0
Euclidia glyphica	30	3	2	0	2	3	2	1	3	4	1	0	0
Euclidia mi	29	3	2	0	2	3	2	1	2	4	1	0	0
Eugnorisma depuncta	38	2	1	0	2	3	3	1	2	2	1	0	0
Eugnorisma glareosa	35	2	1	0	1	3	2	1	2	2	1	0	0
Eugraphe sigma	40	2	1	0	2	3	3	1	2	2	1	0	0
Euchalcia consona	31	2	2	0	2	1	1	1	2	2	0.5	0.5	0	EN
Euchalcia modestoides	31	2	1	0	2	1	1	1	2	2	0.5	0.5	0	NT
Euchalcia variabilis	37	2	2	0	3	1	1	1	2	1	1	0	0	VU
Euchoeca nebulata	20	3	2	0	2	1	4	1	3	3	1	0	0
Eulithis mellinata	26	1	1	0	2	1	3	1	3	2	1	0	0
Eulithis populata	26	1	1	0	1	2	4	1	3	3	1	0	0
Eulithis prunata	31	1	1	0	1	1	3	1	3	2	1	0	0
Eulithis testata	30	1	1	0	1	1	4	1	3	3	1	0	0
Euphyia biangulata	28	3	2	0	2	1	1	1	3	1	1	0	0
Euphyia frustata	27	2.5	1	0	1	1	1	1	2	2	1	0	0
Euphyia unangulata	25	3	2	0	2	1	1	1	2	2	1	0	0
Eupithecia abbreviata	21	3	1	0	2	1	4	1	2	2	0.5	0.5	0
Eupithecia abietaria	21	3	1	0	2	1	4	1	3	1	0	1	0
Eupithecia absinthiata	20	3	2	0	3	2	1	1	3	1	0	1	0
Eupithecia actaeata	21	3	1	0	2	1	1	1	2	2	1	0	0	NT
Eupithecia analoga	19	3	1	0	1	2	4	1	2	1	0	0	0
Eupithecia assimilata	20	3	2	0	2	1	3	1	2	3	1	0	0
Eupithecia cauchiata	21	3	1	0	1	1	1	1	2	1	1	0	0
Eupithecia centaureata	19	3	2	0	2	3	1	1	2	2	0	1	0
Eupithecia conterminata	16	3	1	0	2	1	4	1	2	1	0.5	0.5	0
Eupithecia denotata	19	3	1	0	2	1	1	1	3	2	0	1	0
Eupithecia distinctaria	17	3	1	0	2	1	1	1	3	1	0	1	0
Eupithecia dodoneata	18	3	1	0	1	1	4	1	2	1	0.5	0.5	0
Eupithecia egenaria	21	3	1	0	1	1	4	1	2	2	0	1	0
Eupithecia exiguata	20	3	1	0	1	3	3	1	2	1	1	0	0
Eupithecia expallidata	20	3	1	0	1	1	1	1	2	3	0.5	0.5	0
Eupithecia extraversaria	18	3	1	0	1	2	1	1	2	2	0	1	0
Eupithecia gelidata	19	3	1	0	1	1	1	1	2.30045	1	1	0	0	VU
Eupithecia haworthiata	16	3	1	0	2	1	3	1	2	2	0	1	0
Eupithecia icterata	22	3	1	0	1	2	1	1	3	4	0	1	0
Eupithecia immundata	18	3	1	0	1	1	1	1	2	2	0	1	0
Eupithecia impurata	21	3	1	0	1	1	1	1	2	2	0	1	0
Eupithecia indigata	18	3	1	0	1	1	4	1	3	2	0.5	0.5	0
Eupithecia innotata	21	3	2	0	2	3	3	1	3	2	0.5	0.5	0
Eupithecia intricata	22	3	2	0	3	1	4	1	3	2	1	0	0
Eupithecia inturbata	16	1	1	0	1	1	4	1	2	4	0	1	0
Eupithecia lanceata	18	3	1	0	2	1	4	1	2	1	1	0	0
Eupithecia lariciata	20	3	1	0	1	2	4	1	3	2	1	0	0
Eupithecia linariata	18	3	1	0	1	1	1	1	3	2	0	1	0
Eupithecia millefoliata	22	3	1	0	2	1	1	1	2	1	0	1	0
Eupithecia nanata	19	3	2	0	2	1	3	1	3	2	0.5	0.5	0
Eupithecia orphnata	18	3	1	0	2	3	1	1	2	2	0	1	0
Eupithecia pimpinellata	21	3	1	0	1	2	1	1	3	4	0	1	0
Eupithecia plumbeolata	16	3	1	0	2	1	1	1	3	2	0	1	0
Eupithecia pulchellata	20	3	1	0	2	1	1	1	2	1	0	1	0
Eupithecia pusillata	19	2	1	0	1	1	4	1	3	2	0.5	0.5	0
Eupithecia pygmaeata	15	3	2	0	2	1	1	1	2	1	0	1	0	NT
Eupithecia pyreneata	17	3	1	0	2	1	1	1	1	2	0	1	0
Eupithecia satyrata	20	3	1	0	1	3	1	1	3	1	0	1	0
Eupithecia selinata	18	3	2	0	2	2	1	1	2	2	0.5	0.5	0
Eupithecia semigraphata	18	3	2	0	3	1	1	1	3	1	0	1	0
Eupithecia silenata	20	3	1	0	1	1	1	1	2	2	0.5	0.5	0	VU
Eupithecia sinuosaria	21	3	1	0	2	1	1	1	2	2	0	1	0
Eupithecia subfuscata	20	3	1	0	1	3	4	1	3	1	0.5	0.5	0
Eupithecia subumbrata	19	3	1	0	1	3	1	1	3	3	0	1	0
Eupithecia succenturiata	23	3	1	0	2	2	1	1	2	4	0	1	0
Eupithecia tantillaria	18	3	1	0	1	1	4	1	3	1	1	0	0
Eupithecia tenuiata	16	1	1	0	1	1	4	1	3	2	0	1	0
Eupithecia tripunctaria	18	3	2	0	2	3	1	1	2	2	0	1	0
Eupithecia trisignaria	20	3	1	0	2	2	1	1	3	2	0	1	0
Eupithecia valerianata	18	3	1	0	2	1	1	1	2	2	0	1	0
Eupithecia venosata	22	3	1	0	2	1	1	1	3	1	0	1	0
Eupithecia veratraria	26	3	1	0	2	1	1	1	1	3	0	1	0
Eupithecia virgaureata	19	3	2	0	2	2	1	1	3	4	0	1	0
Eupithecia vulgata	19	3	1	0	2	3	3	1	3	2	0.5	0.5	0
Euplagia quadripunctaria	56	2	1	0	1	3	3	1	2	1	1	0	0
Euplexia lucipara	30	3	2	0	2	3	4	1	3	2	1	0	0
Euproctis chrysorrhoea	36	2	1	0	2	3	4	3	2	2	1	0	0
Eupsilia transversa	38	4	1	0	3	3	4	1	3	2	1	0	0
Eurois occulta	55	2	1	0	1	3	3	1	2	3	1	0	0
Eustroma reticulata	25	3	1	0	2	1	1	1	2	1	0.5	0.5	0
Euthrix potatoria	39	2	1	0	2	2	2	1	3	1	1	0	0
Euxoa aquilina	36	2	1	0	1	3	1	1	2	1	1	0	0
Euxoa birivia	38	2	1	0	1	3	2	1	1	2	1	0	0	NT
Euxoa decora	36	2	1	0	3	3	2	1	2	1	1	0	0
Euxoa nigricans	33	2	1	0	1	3	1	1	3	2	1	0	0
Euxoa nigrofusca	34	1	1	0	2	3	2	1	2	1.79868	1	0	0
Euxoa obelisca	35	2	1	0	1	3	1	1	3	1	1	0	0
Euxoa tritici	32	2	1	0	1	2.04649	1	1	2	1	1	0	0
Euxoa vitta	36	2	1	0	2	3	2	1	2	1	1	0	0	NT
Fagivorina arenaria	31	3	1	0	2	2	4	1	2	2	1	0	0	NT
Falcaria lacertinaria	34	3	2	0	2	1	4	1	3	1	1	0	0	NT
Furcula bicuspis	35	3	2	0	3	3	4	1	3	2	1	0	0	VU
Furcula bifida	41	3	2	0	3	1	3	2	3	2	1	0	0	VU
Furcula furcula	35	3	2	0	2	3	4	1	3	1	1	0	0	VU
Gandaritis pyraliata	29	1	1	0	1	1	1	1	3	2	1	0	0
Gastropacha quercifolia	70	2	1	0	2	3	4	1	2	2	1	0	0	EN
Geometra papilionaria	46	2	1	0	2	3	4	1	3	2	1	0	0
Globia algae	35	1	1	0	2	3	2	1	2	1	0	0	1	VU
Globia sparganii	37	1	1	0	2	1	2	1	2	2	0	0	1
Gluphisia crenata	32	3	2	0	3	1	4	1	2	2	1	0	0
Gnophos furvata	49	2	1	0	1	2	1	1	2	1	1	0	0
Gortyna flavago	37	1	1	0	1	3	1	1	2	4	0	0	1
Gracilathetis lepigone	25	2	2	0	2	2	1	1	2	1	1	0	0
Grammodes stolida	30	3	2	1	2	3	3	1	2.30045	2	1	0	0
Graphiphora augur	42	2	1	0	1	3	3	1	3	2	1	0	0
Griposia aprilina	46	1	1	0	1	3	4	1	2	2	1	0	0
Gymnoscelis rufifasciata	16	3	2	0	4	3	3	1	2	4	0	1	0
Gynaephora fascelina	45	2	1	0	2	3	4	3	3	1	1	0	0	EN
Habrosyne pyritoides	36	3	1	0	2	1	3	1	2	1	1	0	0
Hada plebeja	34	3	1	0	2	1	1	1	3	3	1	0	0
Hadena albimacula	32	3	2	0	2	1	1	1	2	2	0	1	0
Hadena capsincola	30	3	3	0	2	3	1	1	3	1.79868	1	0	0
Hadena compta	29	3	1	0	2	1	1	1	2	1	0	1	0
Hadena confusa	32	3	1	0	2	1	1	1	2	2	0	1	0
Hadena filograna	32	3	1	0	2	1	1	1	2	2	0	1	0
Hadena irregularis	27	3	1	0	2	1	1	1	2	1	0	1	0	VU
Hadena perplexa	31	3	1	0	1	1	1	1	3	1	0	1	0
Harpyia milhauseri	46	3	1	0	3	1	4	1	2	1	1	0	0	VU
Hecatera bicolorata	26	3	1	0	2	2	1	1	2	2	0	1	0
Hecatera dysodea	28	3	2	0	2	1	1	1	3	1	0	1	0
Helicoverpa armigera	30	3	2	1	2	3	1	1	2.30045	1	0.5	0.5	0
Heliomata glarearia	23	3	2	0	2	2	1	1	2	2	1	0	0
Heliothis adaucta	35	3	2	0	2	3	1	1	2	1.79868	1	0	0
Heliothis maritima	35	3	2	0	2	3	1	1	2	1.79868	1	0	0
Heliothis ononis	24	3	2	1	2	3	1	1	2.30045	1	0	1	0
Heliothis viriplaca	31	3	2	1	2	3	1	1	2	1	0	1	0
Helotropha leucostigma	35	1	1	0	2	3	1	1	3	2	0	0	1
Hemaris fuciformis	38	3	2	0	3	3	3	1	3	2	1	0	0	VU
Hemaris tityus	40	3	1	0	1	3	1	2	3	1	1	0	0	EN
Hemistola chrysoprasaria	32	2	1	0	1	1	3	1	2	1	1	0	0
Hemithea aestivaria	26	2	2	0	2	3	4	1	3	2	1	0	0
Hepialus humuli	65	2	1	0	2	3	1	1	3	1	0	0	1	VU
Herminia grisealis	24	3	2	0	3	3	4	1	2	2	1	0	0
Herminia tarsicrinalis	27	2	1	0	2	3	4	1	2	3	1	0	0
Herminia tarsipennalis	27	2	2	0	3	3	4	1	2	1	1	0	0
Heterogenea asella	16	2	1	0	2	3	4	1	3	1	1	0	0	VU
Hoplodrina ambigua	29	2	2	0	3	3	1	1	2	4	1	0	0
Hoplodrina blanda	30	2	1	0	2	3	1	1	2	4	1	0	0
Hoplodrina octogenaria	30	2	2	0	2	3	1	1	3	2	1	0	0
Hoplodrina respersa	31	2	1	0	2	3	1	1	2	2	1	0	0
Hoplodrina superstes	32	2	1	0	1	3	1	1	2	2	1	0	0
Horisme corticata	27	3	2	0	2	1	3	1	2	2	1	0	0
Horisme tersata	30	3	1	0	2	1	3	1	2	2	1	0	0
Horisme vitalbata	30	3	2	0	2	1	3	1	2	1	1	0	0
Hydraecia micacea	36	1	1	0	2	3	1	1	2	2	0	0	1
Hydraecia ultima	37	1	1	0	1	1	1	1	2.30045	1	0	0	1
Hydrelia flammeolaria	19	3	1	0	2	1	4	1	2	3	1	0	0
Hydrelia sylvata	21	3	1	0	2	2	4	1	3	2	1	0	0
Hydria cervinalis	39	3	1	0	2	1	3	1	2	2	1	0	0
Hydria undulata	33	3	1	0	2	3	4	1	3	3	1	0	0
Hydriomena furcata	32	1	1	0	1	1	4	1	3	3	1	0	0
Hydriomena impluviata	30	3	2	0	2	3	4	1	3	3	1	0	0
Hydriomena ruberata	31	3	1	0	2	1	4	1	2	1	1	0	0
Hylaea fasciaria	35	2	2	0	3	1	4	1	3	1	1	0	0
Hyles euphorbiae	64	3	2	0	3	3	1	2	3	1	1	0	0	EN
Hyles gallii	64	3	2	0	3	3	1	1	3	2	0.5	0.5	0
Hypena crassalis	28	3	1	0	2	2	3	1	3	1	1	0	0
Hypena obesalis	37	4	1	0	5	1	1	1	1	3	1	0	0
Hypena proboscidalis	38	2	1	0	2	3	1	1	3	2	1	0	0
Hypena rostralis	24	4	2	0	4	3	3	1	3	2	1	0	0
Hypenodes humidalis	13	2.32533	1	0	2	3	2.5474	1.0709	2	3	0.729069	0.729069	0.729069	NT
Hypomecis punctinalis	42	3	2	0	2	3	4	1	2	2	1	0	0
Hypomecis roboraria	52	2	2	0	2	3	4	1	2	2	1	0	0
Hyppa rectilinea	37	2	1	0	2	3	3	1	2	3	1	0	0
Charanyca trigrammica	36	2	1	0	2	3	1	1	3	2	1	0	0
Charissa ambiguata	30	2	1	0	2	3	3	1	2	2	1	0	0
Charissa glaucinaria	29	2	1	0	2	3	1	1	2	2	1	0	0	RE
Charissa obscurata	30	2	1	0	1	3	1	1	3	4	1	0	0
Charissa pullata	34	2	1	0	2	3	3	1	2	2	1	0	0
Charissa supinaria	26	2	2	0	2	3	1	1	2	1	1	0	0	VU
Chersotis cuprea	36	2	1	0	1	3	3	1	2	4	1	0	0
Chersotis margaritacea	35	2	1	0	2	3	1	1	2	1	1	0	0	NT
Chersotis multangula	34	2	1	0	1	3	2	1	3	1	1	0	0
Chersotis rectangula	33	2	1	0	1	2	1	1	2	2	1	0	0
Chesias legatella	33	1	1	0	1	1	3	1	1	1	0.5	0.5	0
Chesias rufata	28	3	2	0	2	1	3	1	1	1	1	0	0	NT
Chiasmia clathrata	26	3	2	0	2	2	1	1	2	4	1	0	0
Chilodes maritima	32	2	2	0	2	3	2	1	2	1	0	0	1
Chloantha hyperici	30	3	2	0	2	1	1	2	2	2	1	0	0
Chlorissa cloraria	18	3	1	0	1	3	3	1	2	2	1	0	0
Chlorissa viridata	20	3	1	0	1	3	3	1	2	3	1	0	0
Chloroclysta miata	28	4	1	0	3	3	4	1	2	1	1	0	0
Chloroclysta siterata	28	4	1	0	4	3	4	1	2	1	1	0	0
Chloroclystis v-ata	17	3	2	0	2	3	3	1	2	1	1	0	0
Idaea aureolaria	17	2	1	0	2	2	1	1	2	2	1	0	0
Idaea aversata	27	2.32533	2	0	2	3	4	1	3	2	1	0	0
Idaea biselata	18	2	2	0	2	3	4	1	2	2	1	0	0
Idaea contiguaria	18	2	1	0	1	3	3	1	2	1	1	0	0	VU
Idaea degeneraria	23	2	2	0	2	3	3	1	2	1	1	0	0
Idaea deversaria	25	2	1	0	1	3	3	1	2	1	1	0	0
Idaea dilutaria	16	2	1	0	1	3	5	1	2	1	1	0	0
Idaea dimidiata	16	2	1	0	1	3	3	1	2	2	1	0	0
Idaea emarginata	21	2	1	0	1	3	4	1	2	2	1	0	0
Idaea fuscovenosa	16	2	1	0	1	3	5	1	2	2	1	0	0
Idaea humiliata	16	2	1	0	2	1	1	1	2	2	1	0	0
Idaea inquinata	16	2	2	0	2	3	2.5474	1	2	4	0.5	0.5	0
Idaea laevigata	15	2	2	0	2	3	2.5474	1	2	2	1	0	0	NT
Idaea moniliata	18	2	1	0	1	3	1	1	2	2	1	0	0
Idaea muricata	18	2	1	0	1	3	3	1	2	3	1	0	0
Idaea nitidata	23	2	1	0	1	3	1	1	2	1	1	0	0
Idaea obsoletaria	15	2	1	0	1	3	1	1	2	1	1	0	0
Idaea ochrata	21	2	1	0	1	3	2	1	2	2	1	0	0
Idaea pallidata	20	2	1	0	1	3	1	1	2	2	1	0	0
Idaea rubraria	23	2	2	0	1	3	3	1	2	2	1	0	0
Idaea rufaria	23	2	1	0	1	1	1	1	2	2	1	0	0
Idaea rusticata	17	2	1	0	1	3	4	1	2	2	1	0	0
Idaea seriata	16	2	2	0	2	3	2.5474	1	2	4	0.5	0.5	0
Idaea serpentata	18	2	1	0	1	3	1	1	3	2	1	0	0
Idaea straminata	26	2	2	0	1	3	3	1	2	2	1	0	0
Idaea subsericeata	20	2	2	0	2	3	1	1	2	1	1	0	0
Idaea sylvestraria	18	2	2	0	2	3	3	1	2	1	1	0	0
Idaea trigeminata	19	2	1	0	2	3	4	1	2	2	1	0	0
Idia calvaria	31	2	1	0	2	3	4	1	2	1	1	0	0	NT
Ipimorpha retusa	29	1	1	0	1	1	4	1	2	4	1	0	0
Ipimorpha subtusa	28	1	1	0	1	1	4	1	2	2	1	0	0
Isturgia arenacearia	24	3	2	0	2	2	1	1	2	2	1	0	0
Isturgia murinaria	25	3	2	0	2	2	1	1	2	2	1	0	0
Jodis lactearia	20	3	1	0	1	3	3	1	3	1	1	0	0
Jodis putata	18	3	1	0	1	1	3	1	3	1	1	0	0
Korscheltellus fusconebulosa	40	2	1	0	2	3	2	1	3	2	0	0	1	NT
Korscheltellus lupulina	30	2	1	0	2	3	1	1	3	1	0	0	1	VU
Lacanobia aliena	41	3	1	0	2	2	3	1	2	2	1	0	0
Lacanobia contigua	37	3	2	0	2	3	4	1	3	2	0.5	0.5	0
Lacanobia oleracea	37	3	2	0	2	3	1	1	2	2	0.5	0.5	0
Lacanobia suasa	37	3	2	0	2	3	1	1	2	3	1	0	0
Lacanobia thalassina	37	3	1	0	2	3	4	1	3	2	1	0	0
Lacanobia w-latinum	41	3	1	0	2	3	4	1	2	4	0.5	0.5	0
Lampropteryx otregiata	23	3	2	0	2	1	1	1	2	1	1	0	0	NT
Lampropteryx suffumata	28	3	1	0	1	1	1	1	2	2	1	0	0
Lamprosticta culta	39	3	1	0	2	2	4	1	2	1	1	0	0
Laothoe populi	75	3	2	0	3	3	4	1	3	2	1	0	0
Larentia clavaria	33	1	1	0	2	1	1	1	2	2	1	0	0
Lasiocampa quercus	60	2	1	0	3	3	3	1	3	2	1	0	0	EN
Lasiocampa trifolii	43	1	1	0	3	3	1	1	2	2	1	0	0	EN
Lasionhada proxima	30	2	1	0	2	3	1	1	2	1	1	0	0
Laspeyria flexula	27	2	2	0	2	1	5	1	3	1	1	0	0
Lateroligia ophiogramma	29	2	1	0	2	2	2	1	2	4	0	0	1
Lenisa geminipuncta	29	1	1	0	1	1	2	1	2	1	0	0	1
Leucania comma	36	2	2	0	2	2	2	1	3	4	1	0	0
Leucania obsoleta	34	2	1	0	2	1	2	1	2	1	1	0	0
Leucodonta bicoloria	35	3	1	0	2	3	4	1	2	2	1	0	0	VU
Leucoma salicis	48	1	1	0	2	1	3	3	2	1	1	0	0	VU
Ligdia adustata	27	3	2	0	2	1	3	1	2	2	1	0	0
Lithophane consocia	45	4	1	0	3	1	3	1	2	2	1	0	0	VU
Lithophane furcifera	45	4	1	0	3	2	4	1	3	4	1	0	0
Lithophane lamda	39	4	1	0	3	3	3	1	2	1	1	0	0	VU
Lithophane ornitopus	39	4	1	0	2	3	4	1	3	2	1	0	0
Lithophane semibrunnea	40	4	1	0	3	3	4	1	2	5	1	0	0	VU
Lithophane socia	41	4	1	0	3	3	4	1	3	2	1	0	0
Lithosia quadra	47	2	1	0	1	3	5	2	3	2	1	0	0
Lithostege farinata	31	3	1	0	1	2	1	1	0	1	0	1	0
Lithostege griseata	26	3	1	0	1	1	1	1	2	1	0	1	0
Litoligia literosa	21	2	1	0	1	2	2	1	3	4	0	0	1
Lobophora halterata	25	3	1	0	1	1	4	1	2	2	1	0	0
Lomaspilis marginata	23	3	2	0	2	2	4	1	3	2	1	0	0
Lomographa bimaculata	25	3	1	0	2	3	4	1	2	3	1	0	0
Lomographa temerata	27	3	2	0	3	3	4	1	2	2	1	0	0
Luperina nickerlii	33	2	1	0	1	2	2	1	2	1	1	0	0	EN
Luperina testacea	33	2	1	0	2	2	2	1	2	2	1	0	0
Luteohadena luteago	34	3	1	0	1	1	1	1	2	1	0	0	1
Lycia hirtaria	43	3	1	0	2	3	4	1	3	2	1	0	0
Lycia isabellae	29	3	1	0	1	1	4	1	2	1	1	0	0
Lycia pomonaria	30	3	1	0	1	3	4	1	2	2	1	0	0
Lycia zonaria	31	3	1	0	1	3	1	1	2	2	1	0	0
Lycophotia porphyrea	28	2	1	0	2	1	3	1	3	2	1	0	0
Lygephila craccae	39	1	2	0	2	2	1	1	3	2	1	0	0
Lygephila ludicra	42	2	1	0	1	1	1	1	2	1	1	0	0	EN
Lygephila lusoria	43	2	2	0	2	1	1	1	2	1	1	0	0	EN
Lygephila pastinum	39	2	1	0	1	2	1	1	3	2	1	0	0
Lygephila viciae	37	3	1	0	2	2	1	1	3	2	1	0	0
Lymantria dispar	43	1	1	0	1	3	4	3	2	2	1	0	0
Lymantria monacha	46	1	1	0	2	3	4	3	3	1	1	0	0
Lythria cruentaria	18	3	2	0	3	1	1	1	2	4	1	0	0
Lythria purpuraria	24	3	2	0	2	1	1	1	2	1	0	1	0
Macaria alternata	25	3	2	0	2	3	4	1	3	2	1	0	0
Macaria artesiaria	25	1	2	0	2	1	4	1	2	2	1	0	0	NT
Macaria brunneata	23	1	1	0	2	2	3	1	3	3	1	0	0
Macaria liturata	28	2	2	0	2	2	4	1	3	4	1	0	0
Macaria notata	29	3	2	0	2	3	4	1	2	2	1	0	0
Macaria signaria	27	2	1	0	2	2	4	1	3	2	1	0	0
Macaria wauaria	26	1	1	0	1	1	3	1	3	2	1	0	0
Macdunnoughia confusa	31	2	2	1	4	3	1	1	3	5	1	0	0
Macroglossum stellatarum	40	3	2	1	4	2	1	1	3	5	0.5	0.5	0
Macrochilo cribrumalis	25	2	1	0	2	3	2	1	2	1	1	0	0
Macrothylacia rubi	57	2	1	0	2	3	3	1	3	1	1	0	0
Malacosoma castrensis	33	1	1	0	1	3	3	3	3	1	1	0	0	CR
Malacosoma neustria	34	1	1	0	2	3	4	3	3	2	1	0	0	NT
Mamestra brassicae	42	3	2	0	2	3	1	1	3	1	1	0	0
Martania taeniata	22	2	1	0	2	1	5	1	1	2	0	1	0	NT
Meganola albula	19	2	1	0	2	3	3	1	2	2	1	0	0
Meganola strigula	21	2	1	0	2	3	4	1	2	1	1	0	0
Meganola togatulalis	24	2	1	0	1	1	3	1	2	1	1	0	0
Melanchra persicariae	39	3	1	0	2	3	1	1	3	1	1	0	0
Melanthia procellata	34	3	2	0	2	1	3	1	2	2	1	0	0
Mesapamea secalella	31	2	1	0	1	2	2	1	2.30045	2	0	0	1
Mesapamea secalis	31	2	1	0	2	2	2	1	2	2	0	0	1
Mesogona acetosellae	39	1	1	0	1	3	3	1	2	2	1	0	0
Mesogona oxalina	26	1	1	0	1	3	3	1	2	2	1	0	0	NT
Mesoleuca albicillata	28	3	1	0	2	1	3	1	3	2	1	0	0
Mesoligia furuncula	21	2	1	0	2	2	2	1	2	4	0	0	1
Mesotype didymata	21	1	1	0	1	3	3	1	3	2	1	0	0
Mesotype parallelolineata	25	1	1	0	2	3	1	1	2	2	1	0	0
Mesotype verberata	24	1	1	0	1	3	1	1	1	2	1	0	0
Miltochrista miniata	25	2	1	0	1	3	5	1	3	1	1	0	0
Mimas tiliae	70	3	2	0	3	3	4	1	3	2	1	0	0
Minoa murinata	18	3	2	0	2	1	1	1	3	4	1	0	0
Minucia lunaris	56	3	1	0	1	1	3	1	2	4	1	0	0
Mniotype adusta	39	2	1	0	2	3	3	1	3	3	1	0	0
Mniotype satura	42	1	1	0	1	3	3	1	3	2	1	0	0
Moma alpium	35	3	1	0	2	3	4	1	3	1	1	0	0
Mormo maura	69	2	1	0	1	3	3	1	2	1	1	0	0
Mythimna albipuncta	32	2	2	0	3	2	2	1	3	2	1	0	0
Mythimna andereggii	31	1	1	0	2	3	2	1	3	1.79868	1	0	0
Mythimna conigera	35	2	1	0	2	2	2	1	3	2	1	0	0
Mythimna ferrago	36	2	1	0	2	2	2	1	3	2	1	0	0
Mythimna impura	32	2	2	0	3	2	2	1	3	2	1	0	0
Mythimna l-album	34	2	2	0	3	2	2	1	3	2	1	0	0
Mythimna pallens	35	2	2	1	3	2	2	1	3	2	1	0	0
Mythimna pudorina	37	2	1	0	2	2	2	1	2	2	1	0	0
Mythimna sicula	29	2	2	0	4	2	2	1	3	5	1	0	0
Mythimna straminea	35	2	1	0	2	2	2	1	2	1	1	0	0
Mythimna turca	43	2	1	0	2	2	2	1	2	3	1	0	0
Mythimna vitellina	36	2	2	1	2	2	2	1	2	1	1	0	0
Naenia typica	36	2	1	0	2	3	3	1	2	2	1	0	0
Noctua comes	42	2	1	0	1	3	3	1	2	2	1	0	0
Noctua fimbriata	54	2	1	0	1	3	3	1	2	2	1	0	0
Noctua interjecta	35	2	1	0	2	3	3	1	3	4	1	0	0
Noctua interposita	43	2	1	0	2	3	2	1	2	2	1	0	0
Noctua janthe	38	2	1	0	1	3	3	1	2	2	1	0	0
Noctua janthina	38	2	1	0	1	3	3	1	2	2	1	0	0
Noctua orbona	41	2	1	0	2	3	2	1	2	2	1	0	0
Noctua pronuba	55	2	1	0	2	3	3	1	3	2	1	0	0
Nola aerugula	17	2	1	0	2	3	4	1	2	1	1	0	0
Nola cicatricalis	19	3	2	0	3	1	5	1	2	1	1	0	0
Nola confusalis	20	3	1	0	3	3	4	1	2	1	1	0	0
Nola cristatula	15	2	1	0	2	1	1	1	2.30045	1	1	0	0
Nola cucullatella	19	2	1	0	2	2	4	1	2	1	1	0	0
Nonagria typhae	48	1	1	0	2	1	2	1	2	2	0	0	1
Nothocasis sertata	26	1	1	0	2	1	4	1	2	1	0.5	0.5	0
Notodonta dromedarius	40	3	2	0	2	3	4	2	3	1	1	0	0
Notodonta torva	41	3	2	0	2	1	4	1	3	1	1	0	0	EN
Notodonta tritophus	54	3	2	0	3	1	4	1	2	1	1	0	0	VU
Notodonta ziczac	43	3	2	0	3	1	3	2	3	1	1	0	0
Nudaria mundana	19	2	1	0	1	1	5	1	2	2	1	0	0
Nycteola asiatica	23	4	2	0	4	1	4	1	2	1	1	0	0
Nycteola revayana	23	4	2	0	4	1	4	1	3	1	1	0	0
Odezia atrata	27	2	1	0	2	2	1	1	2	2	1	0	0
Odonestis pruni	57	2	1	0	2	3	4	1	3	1	1	0	0	VU
Odontognophos dumetata	37	1	1	0	2	1	3	1	2	1	1	0	0	NT
Odontopera bidentata	43	3	1	0	1	3	4	1	2	1	1	0	0
Odontosia carmelita	44	3	1	0	1	1	4	2	3	2	1	0	0	VU
Ochropacha duplaris	32	3	2	0	3	1	4	1	3	2	1	0	0	NT
Ochropleura plecta	28	3	2	0	2	3	2	1	3	1	1	0	0
Oligia fasciuncula	21	2	1	0	1	2	2	1	3	2	0	0	1
Oligia latruncula	23	2	1	0	2	2	2	1	3	5	0	0	1
Oligia strigilis	26	2	1	0	2	2	2	1	3	2	0	0	1
Oligia versicolor	25	2	1	0	1	3	2	1	2	4	0	0	1
Omphalophana antirrhinii	26	3	2	0	3	1	1	1	2	1	0	1	0	VU
Operophtera brumata	27	1	1	0	2	3	4	1	3	2	0.5	0.5	0
Operophtera fagata	32	1	1	0	2	3	4	1	2	1	1	0	0
Opigena polygona	39	2	1	0	1	3	1	1	2	1	1	0	0
Opisthograptis luteolata	34	3	1	0	1	2	3	1	3	2	1	0	0
Orgyia antiqua	26	1	2	0	3	3	4	1	3	1	1	0	0
Oria musculosa	29	2	1	1	1	2	2	1	2	1	0	0	1	NT
Orthonama obstipata	21	3	2	1	4	3	1	1	2	5	1	0	0
Orthonama vittata	23	2	2	0	2	2	1	1	2	1	1	0	0	NT
Orthosia cerasi	35	3	1	0	2	3	4	1	3	2	1	0	0
Orthosia cruda	28	3	1	0	2	3	4	1	2	1	1	0	0
Orthosia gothica	35	3	1	0	2	3	4	1	3	1	1	0	0
Orthosia gracilis	38	3	1	0	2	3	3	1	2	2	1	0	0
Orthosia incerta	39	3	1	0	2	3	4	1	2	2	1	0	0
Orthosia miniosa	34	3	1	0	1	3	4	2	2	2	1	0	0
Orthosia opima	36	3	1	0	2	3	3	1	2	5	1	0	0
Orthosia populeti	36	3	1	0	1	1	4	1	2	2	1	0	0
Ourapteryx sambucaria	50	2	1	0	1	3	4	1	3	2	1	0	0
Pabulatrix pabulatricula	30	1	1	0	1	1	2	1	2	1	1	0	0
Pachetra sagittigera	43	2	1	0	2	2	2	1	3	4	1	0	0
Pachycnemia hippocastanaria	28	3	2	0	3	1	3	1	2	4	1	0	0
Paidia rica	27	2	1	0	1	1	5	2	3	1	1	0	0	CR
Panemeria tenebrata	17	3	1	0	1	1	1	1	3	2	0	1	0
Panolis flammea	35	3	1	0	1	2	4	1	2	1	1	0	0
Panthea coenobita	42	3	1	0	2	2	4	1	3	1	1	0	0
Papestra biren	35	3	1	0	2	3	4	1	2	2	1	0	0
Paracolax tristalis	28	2	1	0	2	3	4	1	2	1	1	0	0
Paradarisa consonaria	35	3	1	0	1	3	4	1	2	2	1	0	0
Parascotia fuliginaria	24	2	1	0	1	1	5	1	2	2	0	0	0
Parastichtis suspecta	31	1	1	0	1	1	4	1	2	2	1	0	0
Parectropis similaria	32	3	1	0	2	3	4	1	2	1	1	0	0
Pareulype berberata	26	3	2	0	2	1	3	1	2	2	1	0	0
Pasiphila debiliata	18	1	1	0	2	1	4	1	3	2	1	0	0
Pasiphila chloerata	19	1	1	0	1	1	3	1	2	2	0	1	0
Pasiphila rectangulata	19	1	1	0	2	1	4	1	2	1	0.5	0.5	0
Pechipogo strigilata	28	2	1	0	2	3	4	1	2	2	1	0	0
Pelosia muscerda	26	2	1	0	2	3	5	1	2	1	1	0	0
Pelosia obtusa	22	2.5	1	0	1	3	5	1	2	1	1	0	0	EN
Pelurga comitata	31	3	1	0	2	2	1	1	3	4	0.5	0.5	0
Pennithera firmata	29	2	1	0	2	1	4	1	2	2	1	0	0
Penthophera morio	31	2	2	0	3	2	2	1	2	1	1	0	0	VU
Perconia strigillaria	33	2	1	0	2	3	3	1	3	2	1	0	0	NT
Peribatodes rhomboidaria	34	2.5	2	0	3	3	3	1	2	2	1	0	0
Peribatodes secundaria	30	2	1	0	3	2	4	1	2	1	1	0	0
Peridea anceps	60	3	2	0	2	1	4	2	2	1	1	0	0	NT
Peridroma saucia	46	2	1	1	3	3	1	1	2.30045	1.79868	1	0	0
Perigrapha i-cinctum	41	3	1	0	1	3	3	1	2	1	1	0	0
Perizoma affinitata	27	3	1	0	2	1	1	1	1	3	0	1	0
Perizoma albulata	19	3	2	0	2	1	1	1	3	4	0	1	0
Perizoma alchemillata	18	3	2	0	3	2	1	1	3	2	0	1	0
Perizoma bifaciata	18	3	1	0	1	1	1	1	2	1	0	1	0
Perizoma blandiata	17	3	1	0	2	1	1	1	3	4	0	1	0
Perizoma flavofasciata	24	3	2	0	2	1	1	1	3	1	0	1	0
Perizoma hydrata	21	3	1	0	1	2	1	1	3	1	0	1	0
Perizoma lugdunaria	21	3	1	0	1	1	1	1	2	2	0	1	0	NT
Petrophora chlorosata	29	3	1	0	4	1	1	1	3	2	1	0	0
Phalera bucephala	55	3	1	0	2	3	4	3	3	2	1	0	0
Pheosia gnoma	45	3	2	0	2	1	4	1	3	2	1	0	0
Pheosia tremula	51	3	2	0	2	2	4	2	3	1	1	0	0
Phibalapteryx virgata	21	3	2	0	2	1	1	1	2	1	1	0	0
Phigalia pilosaria	44	3	1	0	1	3	4	1	3	2	1	0	0
Philereme transversata	34	1	1	0	1	1	3	1	2	2	1	0	0
Philereme vetulata	27	1	1	0	1	1	3	1	2	4	1	0	0
Phlogophora meticulosa	48	3	2	1	4	3	4	1	3	2	1	0	0
Phlogophora scita	39	2	1	0	2	3	4	1	1	1	1	0	0
Photedes captiuncula	19	2	2	0	2	2	2	1	1	2	0	0	1
Photedes extrema	24	2	1	0	2	1	2	1	2	4	0	0	1
Photedes fluxa	25	2	1	0	1	1	2	1	2.30045	2	0	0	1
Photedes minima	25	2	1	0	1	2	2	1	2	2	0	0	1
Photedes morrisii	25	2	1	0	1	1	2	1	2	1	0	0	1
Phragmataecia castaneae	37	2	1	0	2	1	2	1	2	1	0	0	1	NT
Phragmatobia fuliginosa	33	2	2	0	3	3	2	1	3	2	1	0	0
Phyllodesma ilicifolia	39	3	1	0	1	3	3	1	3	2	1	0	0	CR
Phyllodesma tremulifolia	41	3	1	0	1	3	4	1	2	1	1	0	0	NT
Phyllophila obliterata	25	3	2	0	2	1	1	1	2	1	1	0	0
Phymatopus hecta	26	2	1	0	2	3	1	1	3	1	0	0	1	VU
Phytometra viridaria	21	3	2	0	2	1	1	1	3	2	1	0	0
Plagodis dolabraria	30	3	1	0	3	3	4	1	3	1	1	0	0
Plagodis pulveraria	29	3	2	0	3	3	4	1	3	2	1	0	0
Plemyria rubiginata	24	1	1	0	1	1	4	1	2	3	1	0	0
Plusia festucae	32	2	2	0	2	3	2	1	3	2	1	0	0
Plusia putnami	36	2	2	0	3	2	2	1	3	1	1	0	0
Poecilocampa populi	34	1	1	0	1	3	4	1	3	1	1	0	0
Polia bombycina	51	2	1	0	2	3	3	1	3	2	1	0	0
Polia hepatica	48	2	1	0	2	3	4	1	3	2	1	0	0
Polia nebulosa	50	2	1	0	2	3	3	1	3	2	1	0	0
Polia serratilinea	49	2	1	0	2	2	1	1	2.30045	1	1	0	0	CR
Polychrysia moneta	35	2	2	0	2	2	1	1	3	2	1	0	0	VU
Polymixis flavicincta	42	1	1	0	2	3	3	1	2	2	1	0	0
Polymixis polymita	39	1	1	0	2	3	1	1	2	4	1	0	0
Polymixis xanthomista	40	1	1	0	2	3	3	1	3	4	1	0	0
Polyploca ridens	33	4	1	0	2	1	4	1	2	2	1	0	0
Polypogon tentacularia	28	2	2	0	2	3	3	1	3	2	1	0	0
Proserpinus proserpina	45	3	2	0	2	2	1	1	2	2	0.5	0.5	0	NT
Protolampra sobrina	35	2	1	0	1	3	3	1	2	2	1	0	0	NT
Protoschinia scutosa	32	3	2	1	3	1	1	1	2	1	0	1	0
Pseudeustrotia candidula	24	3	1	0	2	3	1	1	2	2	1	0	0
Pseudoips prasinana	32	3	1	0	2	3	4	1	3	1	1	0	0
Pseudopanthera macularia	27	3	1	0	2	3	1	1	3	1	1	0	0
Pseudoterpna pruinata	30	2	2	0	2	1	3	1	2	2	1	0	0
Pterapherapteryx sexalata	21	3	1	0	2	1	4	1	2	2	1	0	0
Pterostoma palpina	45	3	2	0	2	3	4	2	3	1	1	0	0
Ptilodon capucina	42	3	2	0	2	3	4	2	3	2	1	0	0
Ptilodon cucullina	43	3	1	0	2	3	4	2	3	2	1	0	0
Ptilophora plumigera	38	1	1	0	3	3	4	1	2	1	1	0	0
Pungeleria capreolaria	28	2	1	0	1	1	4	1	2	1	1	0	0
Pyrrhia purpura	31	1	1	0	2	3	1	2	2	1.79868	1	0	0	NT
Pyrrhia umbra	30	3	2	0	2	3	1	1	2	2	0	1	0
Rheumaptera hastata	32	3	1	0	2	2	3	1	2	1	1	0	0
Rheumaptera subhastata	25	3	1	0	2	3	4	1	2	2	1	0	0
Rhizedra lutosa	49	1	1	0	1	1	2	1	2	1	0	0	1
Rhodostrophia vibicaria	29	2	1	0	2	2	1	1	2	4	1	0	0
Rhyacia lucipeta	53	2	1	0	2	3	1	1	2	1	1	0	0	EN
Rhyacia simulans	44	2	1	0	2	3	2	1	3	1	1	0	0
Rivula sericealis	23	2	2	0	3	3	2	1	3	2	1	0	0
Rusina ferruginea	31	2	1	0	2	3	3	1	3	2	1	0	0
Sabra harpagula	38	3	2	0	2	3	4	1	2	2	1	0	0
Saturnia pavonia	49	3	1	0	3	3	4	3	3	1	1	0	0	NT
Saturnia pavoniella	70	3	1	0	1	3	4	3	3	2	1	0	0	NT
Saturnia pyri	135	3	1	0	2	3	4	1	3	2	1	0	0	NT
Scoliopteryx libatrix	41	4	2	0	5	1	4	1	3	1	1	0	0
Scopula corrivalaria	20	2	1	0	2	2	1	1	1	1	1	0	0
Scopula decorata	24	2	2	0	1	1	1	1	2	1	1	0	0	NT
Scopula floslactata	27	2	1	0	1	3	4	1	2	2	1	0	0
Scopula immorata	26	2	2	0	2	3	3	1	3	4	1	0	0
Scopula immutata	22	2	1	0	2	3	2	1	3	2	1	0	0
Scopula incanata	27	2	2	0	2	3	3	1	3	2	1	0	0
Scopula marginepunctata	22	2	2	0	2	3	1	1	3	2	1	0	0
Scopula nigropunctata	27	2	1	0	1	3	3	1	3	2	1	0	0
Scopula ornata	23	2	2	0	3	3	1	1	3	4	1	0	0
Scopula rubiginata	19	2	2	0	2	3	3	1	2	1	1	0	0
Scopula ternata	25	2	1	0	2	3	3	1	2	3	1	0	0
Scopula umbelaria	30	2	1	0	1	3	3	1	2	2	1	0	0	NT
Scopula virgulata	21	2	1	0	2	3	2	1	2	1	1	0	0
Scotochrosta pulla	43	1	1	0	1	1	3	1	2	2	1	0	0	NT
Scotopteryx bipunctaria	29	2	1	0	1	2	1	1	3	2	1	0	0
Scotopteryx coarctaria	26	3	2	0	2	1	3	1	2	1	1	0	0
Scotopteryx chenopodiata	31	2	1	0	1	3	1	1	3	1	1	0	0
Scotopteryx luridata	28	2	2	0	2	2	3	1	2	1	1	0	0
Scotopteryx moeniata	28	2	1	0	1	1	3	1	3	2	1	0	0
Scotopteryx mucronata	27	2	2	0	2	2	3	1	3	2	1	0	0
Sedina buettneri	32	1	1	0	1	2	2	1	2	1	0	0	1	VU
Selenia dentaria	36	3	2	0	3	3	4	1	3	2	1	0	0
Selenia lunularia	36	3	2	0	2	3	4	1	3	2	1	0	0
Selenia tetralunaria	29	3	2	0	3	3	4	1	3	2	1	0	0
Selidosema brunnearia	34	2	1	0	1	3	3	1	2	2	1	0	0
Selidosema plumaria	33	2	1	0	1	3	3	1	2.30045	2	1	0	0
Setina irrorella	30	2	1	0	2	3	5	1	3	1	1	0	0	CR
Schrankia costaestrigalis	19	2.5	2	0	3	3	3	1	2	3	0	1	0
Schrankia taenialis	19	3	2	0	2	1	3	1	2	2	0	1	0	NT
Sideridis kitti	36	3	1	0	1	1	1	1	3	1	0.5	0.5	0	EN
Sideridis lampra	32	2	2	0	2	1	1	1	2	1	1	0	0	NT
Sideridis reticulata	36	3	1	0	2	1	1	1	2	4	0	1	0
Sideridis rivularis	32	3	1	0	2	1	1	1	2	2	0	1	0
Sideridis turbida	38	3	1	0	2	3	1	1	3	2	1	0	0
Simplicia rectalis	31	2	2	0	2	3	4	1	2	1	1	0	0
Simyra albovenosa	36	3	2	0	2	3	3	1	2	1	1	0	0
Simyra nervosa	33	3	2	0	2	3	2	1	2	1	1	0	0	VU
Siona lineata	41	2	1	0	1	3	3	1	3	2	1	0	0
Smerinthus ocellatus	77	3	2	0	2	3	4	1	3	2	1	0	0
Spaelotis ravida	42	2	1	0	2	3	1	1	2	1	1	0	0
Spargania luctuata	26	3	2	0	2	1	1	1	2	2	1	0	0
Spatalia argentina	36	3	2	0	3	2	3	1	2	2	1	0	0	VU
Sphinx ligustri	100	3	1	1	2	3	4	1	3	2	1	0	0
Sphinx pinastri	77	3	1	0	2	1	4	1	3	1	1	0	0
Sphrageidus similis	39	2	2	0	3	3	4	1	2	2	1	0	0
Spilarctia lutea	37	3	1	0	1	3	3	1	3	1	1	0	0
Spilosoma lubricipeda	38	3	1	0	2	3	3	1	3	1	1	0	0
Spilosoma urticae	35	3	1	0	2	3	1	1	1	1	1	0	0	EN
Spodoptera exigua	29	2	2	1	2	3	2	1	2.30045	4	1	0	0
Staurophora celsia	42	1	1	0	2	2	2	1	2	2	1	0	0	NT
Stauropus fagi	52	3	1	0	2	3	4	1	3	1	1	0	0
Stegania cararia	21	3	1	0	2	1	4	1	2	2	1	0	0
Stegania dilectaria	22	3	2	0	2	1	4	1	2	2	1	0	0
Sunira circellaris	37	2.5	1	0	3	3	4	1	3	2	0.5	0.5	0
Syngrapha ain	34	2	1	0	1	1	4	1	2	1	1	0	0
Syngrapha interrogationis	33	2	1	0	1	2	2	1	1	4	1	0	0
Synopsia sociaria	35	2	1	0	1	3	1	1	2	2	1	0	0
Tephronia sepiaria	21	2	1	0	1	1	5	1	2	2	1	0	0	RE
Tethea ocularis	38	3	2	0	2	1	4	1	3	1	1	0	0
Tethea or	38	3	2	0	3	1	4	1	3	2	1	0	0
Tetheella fluctuosa	39	3	1	0	2	1	4	1	2	2	1	0	0	VU
Thalera fimbrialis	29	2	1	0	1	3	1	1	2	2	1	0	0
Thalpophila matura	39	2	1	0	1	2	2	1	2	2	1	0	0
Thaumetopoea processionea	29	1	1	0	1	1	4	3	2	1	1	0	0	VU
Thera britannica	28	2	2	0	2	2	4	1	2	1	1	0	0
Thera cognata	24	1	1	0	1	1	4	1	2	1	1	0	0	VU
Thera juniperata	23	2	1	0	1	1	4	1	3	2	1	0	0
Thera obeliscata	27	2	2	0	2	2	4	1	2	4	1	0	0
Thera variata	25	2	2	0	2	2	4	1	3	1	1	0	0
Thera vetustata	23	2	2	0	2	1	4	1	1	1	1	0	0
Therapis flavicaria	26	3	2	0	2	1	1	1	2	1	1	0	0
Theria rupicapraria	34	3	1	0	1	1	3	1	2	2	1	0	0
Thetidia smaragdaria	27	2	2	0	2	2	1	1	2	1	1	0	0
Tholera cespitis	38	2	1	0	1	2	2	1	3	1	1	0	0
Tholera decimalis	40	1	1	0	2	2	2	1	3	1	1	0	0
Thumatha senex	18	2	1	0	2	1	5	1	3	2	1	0	0
Thyatira batis	37	3	2	0	4	1	3	1	3	2	1	0	0
Tiliacea aurago	31	1	1	0	2	3	4	1	2	1	1	0	0
Tiliacea citrago	31	1	1	0	1	1	3	1	2	4	1	0	0
Timandra comae	29	2.5	2	0	3	1	1	1	3	3	1	0	0
Trachea atriplicis	44	3	2	0	2	3	1	1	2	1	1	0	0
Trichiura crataegi	30	1	1	0	2	3	4	2	3	1	1	0	0	NT
Trichopteryx carpinata	27	3	1	0	2	2	4	1	2	2	1	0	0
Trichopteryx polycommata	27	3	1	0	2	2	4	1	3	2	1	0	0
Triodia sylvina	31	2	1	0	1	3	1	1	3	1	0	0	1
Triphosa dubitata	40	4	1	0	3	2	3	1	3	4	1	0	0
Trisateles emortualis	28	3	2	0	2	2	4	1	2	2	1	0	0
Tyria jacobaeae	39	3	1	0	2	1	1	2	2	2	1	0	0	VU
Tyta luctuosa	25	3	2	0	2	1	1	1	2	1	1	0	0
Valeria oleagina	42	3	1	0	1	1	3	1	2	1	1	0	0
Venusia blomeri	21	3	2	0	2	1	4	1	2	1	1	0	0	NT
Venusia cambrica	26	3	1	0	1	1	4	1	1	2	1	0	0
Violaphotia molothina	37	2	1	0	1	1	3	1	2	2	1	0	0	VU
Watsonalla binaria	31	3	2	0	2	2	4	1	2	2	1	0	0
Watsonalla cultraria	30	3	2	0	3	1	4	1	2	1	1	0	0
Watsonarctia casta	30	3	1	0	1	2	1	1	2	1	1	0	0	EN
Xanthia gilvago	35	1	1	0	1	3	4	1	2	4	0.5	0.5	0	VU
Xanthia togata	32	1	1	0	2	3	4	1	3	1	0.5	0.5	0
Xanthorhoe biriviata	25	3	2	0	3	1	1	1	3	2	1	0	0
Xanthorhoe designata	23	3	2	0	1	2	1	1	3	3	1	0	0
Xanthorhoe ferrugata	22	3	2	0	2	3	1	1	3	3	1	0	0
Xanthorhoe fluctuata	24	3	2	0	4	2	1	1	3	2	1	0	0
Xanthorhoe incursata	25	3	2	0	1	1	3	1	1	2	1	0	0
Xanthorhoe montanata	28	2	1	0	2	3	3	1	3	3	1	0	0
Xanthorhoe quadrifasiata	27	2	2	0	3	3	3	1	3	3	1	0	0
Xanthorhoe spadicearia	23	3	2	0	2	3	3	1	3	2	1	0	0
Xestia agathina	33	2	1	0	2	1	3	1	2.30045	2	1	0	0
Xestia ashworthii	42	2	1	0	2	3	3	1	2	4	1	0	0	VU
Xestia baja	39	2	1	0	1	3	3	1	3	1	1	0	0
Xestia castanea	39	2	1	0	1	3	3	1	2	4	1	0	0
Xestia c-nigrum	38	2	2	0	3	3	1	1	3	1	1	0	0
Xestia collina	32	2	1	0	1	3	3	1	1	2	1	0	0
Xestia ditrapezium	42	2	1	0	2	3	3	1	3	2	1	0	0
Xestia sexstrigata	36	2	1	0	1	3	2	1	2	3	1	0	0
Xestia speciosa	46	2	1	0	2	3	3	1	1	2	1	0	0
Xestia stigmatica	41	2	1	0	1	3	3	1	2	2	1	0	0
Xestia triangulum	43	2	1	0	2	3	3	1	3	2	1	0	0
Xestia xanthographa	34	2	1	0	1	3	1	1	3	1	1	0	0
Xylena solidaginis	44	1	1	0	2	3	3	1	2	4	1	0	0
Xylena vetusta	58	4	1	0	4	3	4	1	3	4	1	0	0
Yezognophos dillucidaria	31	2	1	0	2	3	3	1	2	2	1	0	0
Yezognophos vittaria	35	2	1	0	2	3	3	1	1	2	1	0	0
Zanclognatha lunalis	29	2	1	0	2	3	4	1	3	4	1	0	0
Zanclognatha zelleralis	27	2	1	0	2	3	4	1	2	4	1	0	0
Zeuzera pyrina	53	2	1	0	2	3	4	1	2	1	0	0	1
